# Supplementary material for: Outcomes of a bedside ultrasound-guided peripherally-inserted central catheter placement across critically-ill older patients
Source: PLoS One. 2026 Mar 20;21(3):e0336966. doi: 10.1371/journal.pone.0336966 (PMC13004389; doi:10.1371/journal.pone.0336966)
Supplement: S1 File — (XLSX) [file pone.0336966.s001.xlsx]

## Sheet: PICC0717
SubjectNo	age	age2	gender	집단	event	SAPS2score	Ventilator	CRRT	ICUstay	hospstay	reasonICUadm	@1bhemo	@2binfarct	@3binf	@4HF	@5ACS	@6PTE	@7Htinf	@8aorticdz	@9pneumonia	@10COPD	@11Tb	@12lungca	@13LC	@14HCCrupture	@15spleen	@16Cholecholan	@17panc	@18GIbleeding	@19GIperfo	@20GIobst	@21inflammatorydx	@22AKI	PICCinsertdate	ICUadmdate	ICUddate	reasonICUdisch	iGW	itransfer	iexpire	adm	disch	reasondisch	dhome	dtransfer	dexpire	PICCinsertdate_A	PICCremovaldate	Indication
1	92	4	2	2	0	36	0	1	26	26	4	0	0	0	1	0	0	0	0	0	0	0	0	0	0	0	0	0	0	0	0	0	0	20210813	20210812	20210907	2	0	1	0	20210812	20210907	2	0	1	0	20210813	20210827	1
2	82	3	2	2	0	61	0	0	1	1	16	0	0	0	0	0	0	0	0	0	0	0	0	0	0	0	1	0	0	0	0	0	0	20211004	20211004	20211005	3	0	0	1	20211004	20211005	3	0	0	1	20211004	20211005	2
3	77	2	1	1	0	51	0	0	7	12	20	0	0	0	0	0	0	0	0	0	0	0	0	0	0	0	0	0	0	0	1	0	0	20210417	20210415	20210422	1	1	0	0	20210415	20210427	1	1	0	0	20210417	20210427	1
4	62	1	2	1	0	12	0	0	4	15	19	0	0	0	0	0	0	0	0	0	0	0	0	0	0	0	0	0	0	1	0	0	0	20211122	20211119	20211123	1	1	0	0	20211119	20211204	1	1	0	0	20211122	20211123	1
5	81	3	2	2	0	44	1	0	21	33	5	0	0	0	0	1	0	0	0	0	0	0	0	0	0	0	0	0	0	0	0	0	0	20210510	20210423	20210514	1	1	0	0	20210423	20210526	1	1	0	0	20210510	20210522	1
6	74	2	1	1	0	50	0	1	14	14	5	0	0	0	0	1	0	0	0	0	0	0	0	0	0	0	0	0	0	0	0	0	0	20210831	20210831	20210914	2	0	1	0	20210831	20210914	2	0	1	0	20210831	20220914	1
7	74	2	2	1	0	30	0	0	8	66	6	0	0	0	0	0	1	0	0	0	0	0	0	0	0	0	0	0	0	0	0	0	0	20210527	20210527	20210604	1	1	0	0	20210604	20210809	2	0	1	0	20210527	20210623	1
8	74	2	1	1	0	50	0	1	14	14	5	0	0	0	0	1	0	0	0	0	0	0	0	0	0	0	0	0	0	0	0	0	0	20210831	20210831	20210914	2	0	1	0	20210831	20210914	2	0	1	0	20210831	20220914	1
9	68	1	2	1	0	32	1	0	2	19	9	0	0	0	0	0	0	0	0	1	0	0	0	0	0	0	0	0	0	0	0	0	0	20220209	20220209	20220211	1	1	0	0	20220209	20220228	2	0	1	0	20220209	20220221	1
10	89	3	2	2	0	60	1	1	9	21	4	0	0	0	1	0	0	0	0	0	0	0	0	0	0	0	0	0	0	0	0	0	0	20210517	20210512	20210521	1	1	0	0	20210512	20210602	1	1	0	0	20210517	20210528	1
11	73	2	2	1	0	33	0	1	4	19	22	0	0	0	0	0	0	0	0	0	0	0	0	0	0	0	0	0	0	0	0	0	1	20220110	20220109	20220113	1	1	0	0	20220109	20220128	2	0	1	0	20220110	20220124	1
12	72	2	1	1	0	22	0	0	13	24	9	0	0	0	0	0	0	0	0	1	0	0	0	0	0	0	0	0	0	0	0	0	0	20210526	20210525	20210607	1	1	0	0	20210525	20210618	1	1	0	0	20210526	20210617	2
13	69	1	2	1	0	28	0	0	21	23	16	0	0	0	0	0	0	0	0	0	0	0	0	0	0	0	1	0	0	0	0	0	0	20210705	20210705	20210726	3	0	0	1	20210703	20210726	3	0	0	1	20210705	20210726	2
14	78	2	1	1	0	37	0	0	7	51	4	0	0	0	1	0	0	0	0	0	0	0	0	0	0	0	0	0	0	0	0	0	0	20210824	20210812	20210819	1	1	0	0	20210811	20211001	2	0	1	0	20210824	20210914	1
15	91	4	2	2	0	24	0	0	2	7	22	0	0	0	0	0	0	0	0	0	0	0	0	0	0	0	0	0	0	0	0	0	1	20210902	20210902	20210904	1	1	0	0	20210902	20210909	1	1	0	0	20210902	20210908	1
16	80	3	2	2	0	41	0	0	37	45	9	0	0	0	0	0	0	0	0	1	0	0	0	0	0	0	0	0	0	0	0	0	0	20210722	20210615	20210722	1	1	0	0	20210615	20210730	2	0	1	0	20210722	20210730	1
17	91	4	2	2	0	45	1	0	37	37	5	0	0	0	0	1	0	0	0	0	0	0	0	0	0	0	0	0	0	0	0	0	0	20210803	20210725	20210831	3	0	0	1	20210725	20210831	3	0	0	1	20210803	20210831	1
18	66	1	2	1	0	27	0	0	8	31	9	0	0	0	0	0	0	0	0	1	0	0	0	0	0	0	0	0	0	0	0	0	0	20210402	20210412	20210420	2	0	1	0	20210330	20210420	2	0	1	0	20210402	20210420	2
19	82	3	1	2	0	33	0	0	7	196	9	0	0	0	0	0	0	0	0	1	0	0	0	0	0	0	0	0	0	0	0	0	0	20210510	20210503	20210510	1	1	0	0	20210503	20211115	2	0	1	0	20210510	20210521	1
20	74	2	1	1	0	36	0	0	6	6	9	0	0	0	0	0	0	0	0	1	0	0	0	0	0	0	0	0	0	0	0	0	0	20210603	20210603	20210609	2	0	1	0	20210603	20210609	2	0	1	0	20210603	20210609	1
21	70	2	2	1	0	24	1	0	41	41	1	1	0	0	0	0	0	0	0	0	0	0	0	0	0	0	0	0	0	0	0	0	0	20220103	20211218	20220128	3	0	0	1	20221218	20220128	3	0	0	1	20220103	20220128	2
22	65	1	1	1	0	22	0	0	9	9	9	0	0	0	0	0	0	0	0	1	0	0	0	0	0	0	0	0	0	0	0	0	0	20220602	20220529	20220607	3	0	0	1	20220529	20220607	3	0	0	1	20220602	20220607	1
23	83	3	1	2	0	39	1	1	99	129	9	0	0	0	0	0	0	0	0	1	0	0	0	0	0	0	0	0	0	0	0	0	0	20220107	20211112	20220209	3	0	0	1	20211013	20220209	3	0	0	1	20220107	20220208	2
24	79	2	1	1	0	61	1	1	111	111	9	0	0	0	0	0	0	0	0	1	0	0	0	0	0	0	0	0	0	0	0	0	0	20211101	20210910	20211230	3	0	0	1	20210910	20211230	3	0	0	1	20211101	20211206	2
25	80	3	2	2	0	70	0	0	9	28	22	0	0	0	0	0	0	0	0	0	0	0	0	0	0	0	0	0	0	0	0	0	1	20210802	20210802	20210811	1	1	0	0	20210719	20210816	1	1	0	0	20210802	20210816	1
26	71	2	1	1	0	30	0	0	1	4	15	0	0	0	0	0	0	0	0	0	0	0	0	0	0	1	0	0	0	0	0	0	0	20210929	20210929	20210930	1	1	0	0	20210929	20211003	1	1	0	0	20210929	20211003	1
27	70	2	2	1	0	24	1	0	41	41	1	1	0	0	0	0	0	0	0	0	0	0	0	0	0	0	0	0	0	0	0	0	0	20220103	20211218	20220128	3	0	0	1	20221218	20220128	3	0	0	1	20220103	20220128	2
28	66	1	1	1	1	57	1	0	61	76	1	1	0	0	0	0	0	0	0	0	0	0	0	0	0	0	0	0	0	0	0	0	0	20210616	20210609	20210809	1	1	0	0	20210609	20210824	2	0	1	0	20210616	20210715	2
29	85	3	1	2	0	30	0	0	1	1	9	0	0	0	0	0	0	0	0	1	0	0	0	0	0	0	0	0	0	0	0	0	0	20211005	20211005	20211006	3	0	0	1	20211005	20211006	3	0	0	1	20211005	20211006	2
30	78	2	2	1	0	37	0	0	3	14	22	0	0	0	0	0	0	0	0	0	0	0	0	0	0	0	0	0	0	0	0	0	1	20220103	20220101	20220104	1	1	0	0	20220101	20220115	1	1	0	0	20220103	20220115	1
31	74	2	2	1	0	50	1	1	4	9	4	0	0	0	1	0	0	0	0	0	0	0	0	0	0	0	0	0	0	0	0	0	0	20210818	20210818	20210822	1	1	0	0	20210818	20210827	1	1	0	0	20210818	20210826	1
32	60	1	1	1	0	72	1	0	16	19	5	0	0	0	0	1	0	0	0	0	0	0	0	0	0	0	0	0	0	0	0	0	0	20211024	20211016	20211101	1	1	0	0	20211016	20211104	2	0	1	0	20211024	20211103	1
33	81	3	2	2	0	71	1	0	97	97	9	0	0	0	0	0	0	0	0	1	0	0	0	0	0	0	0	0	0	0	0	0	0	20210908	20210827	20211202	2	0	1	0	20210827	20211202	2	0	1	0	20210908	20211007	1
34	72	2	2	1	0	87	1	1	2	2	4	0	0	0	1	0	0	0	0	0	0	0	0	0	0	0	0	0	0	0	0	0	0	20220104	20220103	20220105	3	0	0	1	20220103	20220105	3	0	0	1	20220104	20220105	2
35	80	3	1	2	0	29	1	0	42	42	1	1	0	0	0	0	0	0	0	0	0	0	0	0	0	0	0	0	0	0	0	0	0	20220307	20220224	20220407	2	0	1	0	20220224	20220407	2	0	1	0	20220307	20220404	1
36	74	2	2	1	0	21	0	0	6	36	5	0	0	0	0	1	0	0	0	0	0	0	0	0	0	0	0	0	0	0	0	0	0	20210827	20210825	20210831	1	1	0	0	20210825	20210930	1	1	0	0	20210827	20210912	1
37	87	3	2	2	0	50	1	0	4	4	21	0	0	0	0	0	0	0	0	0	0	0	0	0	0	0	0	0	0	0	0	1	0	20211023	20211023	20211027	3	0	0	1	20211023	20211027	3	0	0	1	20211023	20211027	1
38	61	1	1	1	0	32	1	0	44	49	18	0	0	0	0	0	0	0	0	0	0	0	0	0	0	0	0	0	1	0	0	0	0	20211225	20211122	20220105	3	0	0	1	20211117	20220105	3	0	0	1	20211225	20220105	2
39	71	2	2	1	0	18	0	0	2	9	22	0	0	0	0	0	0	0	0	0	0	0	0	0	0	0	0	0	0	0	0	0	1	20220417	20220416	20220418	1	1	0	0	20220416	20220425	1	1	0	0	20220417	20220423	1
40	75	2	2	1	0	56	1	0	20	47	9	0	0	0	0	0	0	0	0	1	0	0	0	0	0	0	0	0	0	0	0	0	0	20210708	20210625	20210715	1	1	0	0	20210625	20210811	2	0	1	0	20210708	20210806	1
41	86	3	2	2	0	33	0	0	1	12	9	0	0	0	0	0	0	0	0	1	0	0	0	0	0	0	0	0	0	0	0	0	0	20220211	20220210	20220211	1	1	0	0	20220210	20220222	2	0	1	0	20220211	20220222	1
42	84	3	1	2	0	42	1	0	13	31	5	0	0	0	0	1	0	0	0	0	0	0	0	0	0	0	0	0	0	0	0	0	0	20210329	20210320	20210331	1	1	0	0	20210320	20210421	2	0	1	0	20210329	20210421	1
43	89	3	2	2	0	50	0	0	7	7	1	1	0	0	0	0	0	0	0	0	0	0	0	0	0	0	0	0	0	0	0	0	0	20210421	20210420	20210427	3	0	0	1	20210420	20210427	3	0	0	1	20210421	20210427	2
44	83	3	2	2	0	18	0	0	4	2	9	0	0	0	0	0	0	0	0	1	0	0	0	0	0	0	0	0	0	0	0	0	0	20220128	20220124	20220128	1	1	0	0	20220124	20220216	1	1	0	0	20220128	20220216	1
45	84	3	2	2	0	43	1	1	10	10	9	0	0	0	0	0	0	0	0	1	0	0	0	0	0	0	0	0	0	0	0	0	0	20210922	20210922	20211002	3	0	0	1	20210922	20211012	3	0	0	1	20210922	20211012	2
46	70	2	1	1	0	47	1	0	13	26	19	0	0	0	0	0	0	0	0	0	0	0	0	0	0	0	0	0	0	1	0	0	0	20210503	20210428	20210511	1	1	0	0	20210422	20210518	1	1	0	0	20210503	20210514	1
47	85	3	1	2	0	29	0	0	9	54	2	0	1	0	0	0	0	1	0	0	0	0	0	0	0	0	0	0	0	0	0	0	0	20210318	20210314	20210323	1	1	0	0	20210314	20210507	2	0	1	0	20210318	20210405	1
48	82	3	2	2	0	54	1	0	30	35	9	0	0	0	0	0	0	0	0	1	0	0	0	0	0	0	0	0	0	0	0	0	0	20210427	20210329	20210428	2	0	1	0	20210324	20210428	2	0	1	0	20210427	20210428	1
49	82	3	2	2	0	37	1	0	7	34	9	0	0	0	0	0	0	0	0	1	0	0	0	0	0	0	0	0	0	0	0	0	0	20220210	20220215	20220222	1	1	0	0	20220204	20220310	3	0	0	1	20220210	20220215	2
50	82	3	1	2	0	31	1	0	34	67	2	0	1	0	0	0	0	0	0	0	0	0	0	0	0	0	0	0	0	0	0	0	0	20210809	20210708	20210811	1	1	0	0	20210708	20210913	2	0	1	0	20210809	20210816	1
51	61	1	1	1	0	39	1	0	27	104	2	0	1	0	0	0	0	0	0	0	0	0	0	0	0	0	0	0	0	0	0	0	0	20210427	20210310	20210406	1	1	0	0	20210309	20210621	2	0	1	0	20210427	20210528	1
52	94	4	2	2	0	58	0	0	11	11	9	0	0	0	0	0	0	0	0	1	0	0	0	0	0	0	0	0	0	0	0	0	0	20210506	20210506	20210517	2	0	1	0	20210506	20210517	2	0	1	0	20210506	20210512	1
53	65	1	1	1	0	31	1	1	25	25	19	0	0	0	0	0	0	0	0	0	0	0	0	0	0	0	0	0	0	1	0	0	0	20211101	20211019	20211123	3	0	0	1	20211019	20211123	3	0	0	1	20211101	20211123	1
54	64	1	1	1	0	48	0	0	7	15	11	0	0	0	0	0	0	0	0	0	0	1	0	0	0	0	0	0	0	0	0	0	0	20210511	20210510	20210517	1	1	0	0	20210510	20210525	1	1	0	0	20210511	20210516	2
55	75	2	1	1	0	63	1	0	47	60	20	0	0	0	0	0	0	0	0	0	0	0	0	0	0	0	0	0	0	0	1	0	0	20210319	20210121	20210308	1	1	0	0	20210118	20210423	2	0	1	0	20210319	20210415	1
56	81	3	2	2	0	41	0	0	2	21	7	0	0	0	0	0	0	1	0	0	0	0	0	0	0	0	0	0	0	0	0	0	0	20210810	20210809	20210811	1	1	0	0	20210809	20210830	2	0	1	0	20210810	20210812	1
57	66	1	2	1	0	39	1	0	39	279	9	0	0	0	0	0	0	0	0	1	0	0	0	0	0	0	0	0	0	0	0	0	0	20211203	20211103	20211203	1	1	0	0	20210924	20220630	2	0	1	0	20211203	20211217	1
58	82	3	1	2	0	18	0	0	2	17	9	0	0	0	0	0	0	0	0	1	0	0	0	0	0	0	0	0	0	0	0	0	0	20220224	22020213	20220215	1	1	0	0	20220213	20220302	1	1	0	0	20220224	20220302	1
59	89	3	1	2	0	46	0	0	41	50	9	0	0	0	0	0	0	0	0	1	0	0	0	0	0	0	0	0	0	0	0	0	0	20210915	20210819	20210929	3	0	0	1	20210810	20210929	3	0	0	1	20210915	20210929	2
60	72	2	2	1	0	87	1	1	2	2	4	0	0	0	1	0	0	0	0	0	0	0	0	0	0	0	0	0	0	0	0	0	0	20220104	20220103	20220105	3	0	0	1	20220103	20220105	3	0	0	1	20220104	20220105	2
61	91	4	1	2	1	25	0	0	4	31	1	1	0	0	0	0	0	0	0	0	0	0	0	0	0	0	0	0	0	0	0	0	0	20210628	20210627	20210701	1	1	0	0	20210627	20210729	2	0	1	0	20210628	20210726	1
62	77	2	1	1	0	59	1	1	31	41	16	0	0	0	0	0	0	0	0	0	0	0	0	0	0	0	1	0	0	0	0	0	0	20220217	20220209	20220313	1	1	0	0	20220209	20220323	3	0	0	1	20220217	20220309	2
63	60	1	1	1	0	74	1	1	53	54	9	0	0	0	0	0	0	0	0	1	0	0	0	0	0	0	0	0	0	0	0	0	0	20220104	20211229	20220220	3	0	0	1	20211228	20220220	3	0	0	1	20220104	20220111	2
64	66	1	1	1	0	49	1	0	62	62	5	0	0	0	0	1	0	0	0	0	0	0	0	0	0	0	0	0	0	0	0	0	0	20211023	20210824	20211026	3	0	0	1	20210824	20211026	3	0	0	1	20211023	20211026	1
65	70	2	2	1	0	24	1	0	21	21	9	0	0	0	0	0	0	0	0	1	0	0	0	0	0	0	0	0	0	0	0	0	0	20220222	20220222	20220315	3	0	0	1	20220222	20220315	3	0	0	1	20220222	20220315	2
66	84	3	2	2	0	59	1	1	29	36	9	0	0	0	0	0	0	0	0	1	0	0	0	0	0	0	0	0	0	0	0	0	0	20211023	20211001	20211030	3	0	0	1	20210924	20211030	3	0	0	1	20211023	20211111	2
67	79	2	2	1	0	35	1	0	129	129	12	0	0	0	0	0	0	0	0	0	0	0	1	0	0	0	0	0	0	0	0	0	0	20210528	20210526	20211002	2	0	1	0	20210526	20211002	2	0	1	0	20210528	20210628	1
68	83	3	1	2	0	26	0	1	49	100	9	0	0	0	0	0	0	0	0	1	0	0	0	0	0	0	0	0	0	0	0	0	0	20220209	20211229	20220117	1	1	0	0	20211129	20220308	2	0	1	0	20220209	20220308	1
69	82	3	1	2	0	18	0	0	2	17	9	0	0	0	0	0	0	0	0	1	0	0	0	0	0	0	0	0	0	0	0	0	0	20220224	22020213	20220215	1	1	0	0	20220213	20220302	1	1	0	0	20220224	20220302	1
70	89	3	2	2	0	43	0	0	13	17	18	0	0	0	0	0	0	0	0	0	0	0	0	0	0	0	0	0	1	0	0	0	0	20211103	20211102	20211115	1	1	0	0	20211102	20211119	2	0	1	0	20211103	20211115	1
71	89	3	2	2	0	35	0	0	23	25	9	0	0	0	0	0	0	0	0	1	0	0	0	0	0	0	0	0	0	0	0	0	0	20211001	20211001	20211024	1	1	0	0	20211001	20211026	3	0	0	1	20211001	20211026	1
72	80	3	2	2	0	56	1	0	28	64	9	0	0	0	0	0	0	0	0	1	0	0	0	0	0	0	0	0	0	0	0	0	0	20211104	20211101	20211129	1	1	0	0	20211028	20211231	1	1	0	0	20211104	20211203	1
73	84	3	1	2	0	50	0	1	2	34	2	0	1	0	0	0	0	0	0	0	0	0	0	0	0	0	0	0	0	0	0	0	0	20210428	20210428	20210430	1	1	0	0	20210428	20210601	2	0	1	0	20210428	20210526	1
74	79	2	2	1	0	14	0	0	2	14	9	0	0	0	0	0	0	0	0	1	0	0	0	0	0	0	0	0	0	0	0	0	0	20220127	20220127	20220129	1	1	0	0	20220126	20220209	1	1	0	0	20220127	20220131	2
75	99	4	1	2	0	41	0	1	18	19	9	0	0	0	0	0	0	0	0	1	0	0	0	0	0	0	0	0	0	0	0	0	0	20211210	20211203	20211221	3	0	0	1	20211202	20211221	3	0	0	1	20211210	20211221	2
76	85	3	1	2	0	29	0	0	1	36	4	0	0	0	1	0	0	0	0	0	0	0	0	0	0	0	0	0	0	0	0	0	0	20211123	20211123	20211124	1	1	0	0	20211123	20211229	2	0	1	0	20211123	20211213	1
77	85	3	2	2	0	32	0	0	7	13	18	0	0	0	0	0	0	0	0	0	0	0	0	0	0	0	0	0	1	0	0	0	0	20210428	20210427	20210504	1	1	0	0	20210427	20210510	1	1	0	0	20210428	20210501	1
78	84	3	2	2	0	43	1	1	10	10	9	0	0	0	0	0	0	0	0	1	0	0	0	0	0	0	0	0	0	0	0	0	0	20210922	20210922	20211002	3	0	0	1	20210922	20211012	3	0	0	1	20210922	20211012	2
79	84	3	2	2	0	24	0	0	5	35	4	0	0	0	1	0	0	0	0	0	0	0	0	0	0	0	0	0	0	0	0	0	0	20211111	20211112	20211117	1	1	0	0	20211109	20211214	2	0	1	0	20211111	20211129	1
80	84	3	1	2	0	66	1	0	19	19	9	0	0	0	0	0	0	0	0	1	0	0	0	0	0	0	0	0	0	0	0	0	0	20211119	20211112	20211201	3	0	0	1	20211112	20211201	3	0	0	1	20211119	20211201	2
81	66	1	1	1	0	23	0	0	2	2	9	0	0	0	0	0	0	0	0	1	0	0	0	0	0	0	0	0	0	0	0	0	0	20220303	20220303	20220305	2	0	1	0	20220303	20220305	2	0	1	0	20220303	20220305	1
82	81	3	1	2	0	20	0	0	6	9	8	0	1	0	0	0	0	0	1	0	0	0	0	0	0	0	0	0	0	0	0	0	0	20210525	20210525	20210531	1	1	0	0	20210525	20210603	1	1	0	0	20210525	20210603	1
83	66	1	2	1	0	39	1	0	39	279	9	0	0	0	0	0	0	0	0	1	0	0	0	0	0	0	0	0	0	0	0	0	0	20211103	20211103	20211203	1	1	0	0	20210924	20220630	2	0	1	0	20211103	20211203	1
84	81	3	2	2	0	44	1	0	21	33	5	0	0	0	0	1	0	0	0	0	0	0	0	0	0	0	0	0	0	0	0	0	0	20210510	20210423	20210514	1	1	0	0	20210423	20210526	1	1	0	0	20210510	20210522	1
85	85	3	1	2	0	33	0	0	15	15	6	0	0	0	0	0	1	0	0	0	0	0	0	0	0	0	0	0	0	0	0	0	0	20210304	20210226	20210312	2	0	1	0	20210226	20210312	2	0	1	0	20210304	20210312	1
86	84	3	1	2	0	42	1	0	13	31	5	0	0	0	0	1	0	0	0	0	0	0	0	0	0	0	0	0	0	0	0	0	0	20210329	20210320	20210331	1	1	0	0	20210320	20210421	2	0	1	0	20210329	20210421	1
87	81	3	1	2	0	20	0	0	6	9	8	0	1	0	0	0	0	0	1	0	0	0	0	0	0	0	0	0	0	0	0	0	0	20210525	20210525	20210531	1	1	0	0	20210525	20210603	1	1	0	0	20210525	20210603	1
88	91	4	2	2	0	24	0	0	15	15	9	0	0	0	0	0	0	0	0	1	0	0	0	0	0	0	0	0	0	0	0	0	0	20220419	20220419	20220504	2	0	1	0	20220419	20220504	2	0	1	0	20220419	20220504	1
89	80	3	2	2	0	41	0	0	37	45	9	0	0	0	0	0	0	0	0	1	0	0	0	0	0	0	0	0	0	0	0	0	0	20210722	20210615	20210722	1	1	0	0	20210615	20210730	2	0	1	0	20210722	20210730	1
90	68	1	1	1	0	18	0	0	8	16	9	0	0	0	0	0	0	0	0	1	0	0	0	0	0	0	0	0	0	0	0	0	0	20210810	20210810	20210818	1	1	0	0	20210804	20210818	1	1	0	0	20210810	20210818	2
91	63	1	2	1	0	21	0	0	8	8	22	0	0	0	0	0	0	0	0	0	0	0	0	0	0	0	0	0	0	0	0	0	1	20210929	20210929	20211007	1	1	0	0	20210929	20211007	1	1	0	0	20210929	20211006	1
92	77	2	1	1	0	59	1	1	31	41	16	0	0	0	0	0	0	0	0	0	0	0	0	0	0	0	1	0	0	0	0	0	0	20220217	20220209	20220313	1	1	0	0	20220209	20220323	3	0	0	1	20220217	20220309	2
93	74	2	2	1	0	74	1	0	62	62	3	0	0	1	0	0	0	0	0	0	0	0	0	0	0	0	0	0	0	0	0	0	0	20210318	20210305	20210516	3	0	0	1	20210305	20210516	3	0	0	1	20210318	20210415	2
94	85	3	1	2	0	33	0	0	5	13	16	0	0	0	0	0	0	0	0	0	0	0	0	0	0	0	1	0	0	0	0	0	0	20210722	20210722	20210727	1	1	0	0	20210722	20210804	1	1	0	0	20210722	20220728	1
95	66	1	1	1	0	49	1	0	15	34	12	0	0	0	0	0	0	0	0	0	0	0	1	0	0	0	0	0	0	0	0	0	0	20210719	20210712	20210727	3	0	0	1	20210623	20210727	3	0	0	1	20210719	20210727	2
96	71	2	1	1	0	55	1	0	16	28	9	0	0	0	0	0	0	0	0	1	0	0	0	0	0	0	0	0	0	0	0	0	0	20211006	20210929	20211015	1	1	0	0	20210929	20211027	2	0	1	0	20211006	20211027	1
97	82	3	2	2	0	37	1	0	7	34	9	0	0	0	0	0	0	0	0	1	0	0	0	0	0	0	0	0	0	0	0	0	0	20220215	20220215	20220222	1	1	0	0	20220204	20220310	3	0	0	1	20220215	20220228	2
98	84	3	2	2	1	31	0	0	13	13	13	0	0	0	0	0	0	0	0	0	0	0	0	1	0	0	0	0	0	0	0	0	0	20220608	20220608	20220621	3	0	0	1	20220608	20220621	3	0	0	1	20220608	20220621	2
99	68	1	2	1	0	23	1	1	120	136	1	1	0	0	0	0	0	0	0	0	0	0	0	0	0	0	0	0	0	0	0	0	0	20210225	20201212	20210410	3	0	0	1	20201126	20210410	3	0	0	1	20210225	20210325	2
100	66	1	1	1	0	49	1	0	62	62	9	0	0	0	0	0	0	0	0	1	0	0	0	0	0	0	0	0	0	0	0	0	0	20210923	20210824	20211026	3	0	0	1	20210824	20211026	3	0	0	1	20210923	20211023	2
101	81	3	1	2	0	62	1	1	33	33	2	0	1	0	0	0	0	0	0	0	0	0	0	0	0	0	0	0	0	0	0	0	0	20210121	20210108	20210210	3	0	0	1	20210108	20210210	3	0	0	1	20210121	20210210	2
102	94	4	1	2	0	57	1	0	15	15	1	1	0	0	0	0	0	0	0	0	0	0	0	0	0	0	0	0	0	0	0	0	0	20210226	20210216	20210302	3	0	0	1	20210216	20210302	3	0	0	1	20210226	20210302	2
103	76	2	2	1	0	31	0	0	2	7	3	0	0	1	0	0	0	0	0	0	0	0	0	0	0	0	0	0	0	0	0	0	0	20220310	20220309	20220311	1	1	0	0	20220308	20220315	1	1	0	0	20220310	20220315	1
104	77	2	2	1	0	19	0	0	2	11	9	0	0	0	0	0	0	0	0	1	0	0	0	0	0	0	0	0	0	0	0	0	0	20220603	20220603	20220605	1	1	0	0	20220602	20220613	2	0	1	0	20220603	20220613	1
105	87	3	2	2	0	43	0	0	12	36	9	0	0	0	0	0	0	0	0	1	0	0	0	0	0	0	0	0	0	0	0	0	0	20211206	20211203	20211215	1	1	0	0	20211203	20220108	1	1	0	0	20211206	20220107	1
106	60	1	2	1	0	34	0	0	6	18	9	0	0	0	0	0	0	0	0	1	0	0	0	0	0	0	0	0	0	0	0	0	0	20220414	20220414	20220420	1	1	0	0	20220414	20220504	2	0	1	0	20220414	20220504	1
107	81	3	2	2	0	58	1	1	41	41	1	1	0	0	0	0	0	0	0	0	0	0	0	0	0	0	0	0	0	0	0	0	0	20210401	20210320	20210430	3	0	0	1	20210320	20210430	3	0	0	1	20210401	20210430	2
108	66	1	1	1	0	49	1	0	62	62	9	0	0	0	0	0	0	0	0	1	0	0	0	0	0	0	0	0	0	0	0	0	0	20210923	20210824	20211026	3	0	0	1	20210824	20211026	3	0	0	1	20210923	20211023	2
109	87	3	1	2	0	47	0	0	37	37	9	0	0	0	0	0	0	0	0	1	0	0	0	0	0	0	0	0	0	0	0	0	0	20210827	20210726	20210901	3	0	0	1	20210726	20210901	3	0	0	1	20210827	20210901	2
110	85	3	1	2	0	35	0	0	7	7	9	0	0	0	0	0	0	0	0	1	0	0	0	0	0	0	0	0	0	0	0	0	0	20220224	20220224	20220303	3	0	0	1	20220224	20220303	3	0	0	1	20220224	20220303	2
111	74	2	1	1	0	36	0	0	6	6	9	0	0	0	0	0	0	0	0	1	0	0	0	0	0	0	0	0	0	0	0	0	0	20210603	20210603	20210609	2	0	1	0	20210603	20210609	2	0	1	0	20210603	20210609	1
112	78	2	2	1	0	28	0	0	4	18	1	1	0	0	0	0	0	0	0	0	0	0	0	0	0	0	0	0	0	0	0	0	0	20210705	20210703	20210707	1	1	0	0	20210702	20210720	1	1	0	0	20210705	20210720	1
113	88	3	2	2	0	31	0	0	8	8	4	0	0	0	1	0	0	0	0	0	0	0	0	0	0	0	0	0	0	0	0	0	0	20210908	20210908	20210916	3	0	0	1	20210908	20210916	3	0	0	1	20210908	20210916	2
114	66	1	2	1	0	39	1	0	39	279	9	0	0	0	0	0	0	0	0	1	0	0	0	0	0	0	0	0	0	0	0	0	0	20211005	20210927	20211105	1	1	0	0	20210924	20220630	2	0	1	0	20211005	20211103	2
115	63	1	1	1	0	54	0	0	26	26	16	0	0	0	0	0	0	0	0	0	0	0	0	0	0	0	1	0	0	0	0	0	0	20211202	20211202	20211228	1	1	0	0	20211202	20211228	1	1	0	0	20211202	20211228	1
116	66	1	1	1	0	23	0	0	2	2	9	0	0	0	0	0	0	0	0	1	0	0	0	0	0	0	0	0	0	0	0	0	0	20220303	20220303	20220305	2	0	1	0	20220303	20220305	2	0	1	0	20220303	20220305	1
117	80	3	2	2	0	59	1	0	77	77	4	0	0	0	1	0	0	0	0	0	0	0	0	0	0	0	0	0	0	0	0	0	0	20211122	20211012	20211229	2	0	1	0	20211012	20211229	2	0	1	0	20211122	20211225	1
118	78	2	2	1	0	37	0	0	3	14	22	0	0	0	0	0	0	0	0	0	0	0	0	0	0	0	0	0	0	0	0	0	1	20220103	20220101	20220104	1	1	0	0	20220101	20220115	1	1	0	0	20220103	20220115	1
119	79	2	2	1	0	14	0	0	2	14	9	0	0	0	0	0	0	0	0	1	0	0	0	0	0	0	0	0	0	0	0	0	0	20220127	20220127	20220129	1	1	0	0	20220126	20220209	1	1	0	0	20220127	20220131	2
120	78	2	2	1	0	47	1	1	5	6	22	0	0	0	0	0	0	0	0	0	0	0	0	0	0	0	0	0	0	0	0	0	1	20210503	20210502	20210507	3	0	0	1	20210501	20210507	3	0	0	1	20210503	20210507	2
121	88	3	1	2	0	51	0	0	16	16	9	0	0	0	0	0	0	0	0	1	0	0	0	0	0	0	0	0	0	0	0	0	0	20210715	20210702	20210718	3	0	0	1	20210702	20210718	3	0	0	1	20210715	20210718	2
122	82	3	1	2	0	31	1	0	34	67	2	0	1	0	0	0	0	0	0	0	0	0	0	0	0	0	0	0	0	0	0	0	0	20210816	20210708	20210811	1	1	0	0	20210708	20210913	2	0	1	0	20210816	20210913	1
123	85	3	1	2	0	33	1	0	10	12	9	0	0	0	0	0	0	0	0	1	0	0	0	0	0	0	0	0	0	0	0	0	0	20210830	20210829	20210908	3	0	0	1	20210827	20210908	3	0	0	1	20210830	20210908	1
124	88	3	2	2	0	31	0	0	8	8	4	0	0	0	1	0	0	0	0	0	0	0	0	0	0	0	0	0	0	0	0	0	0	20210908	20210908	20210916	3	0	0	1	20210908	20210916	3	0	0	1	20210908	20210916	2
125	83	3	1	2	0	32	1	1	49	100	9	0	0	0	0	0	0	0	0	1	0	0	0	0	0	0	0	0	0	0	0	0	0	20220128	20221229	20220117	1	1	0	0	20211129	20220308	2	0	1	0	20220128	20220129	1
126	79	2	1	1	0	61	1	1	111	111	9	0	0	0	0	0	0	0	0	1	0	0	0	0	0	0	0	0	0	0	0	0	0	20210913	20210910	20211230	3	0	0	1	20210910	20211230	3	0	0	1	20210913	20210927	2
127	84	3	2	2	0	36	0	0	4	4	9	0	0	0	0	0	0	0	0	1	0	0	0	0	0	0	0	0	0	0	0	0	0	20220402	20220402	20220406	1	1	0	0	20220402	20220406	2	0	1	0	20220402	20220412	1
128	92	4	2	2	0	36	0	1	26	26	4	0	0	0	1	0	0	0	0	0	0	0	0	0	0	0	0	0	0	0	0	0	0	20210813	20210812	20210907	2	0	1	0	20210812	20210907	2	0	1	0	20210813	20210827	1
129	81	3	2	2	0	71	1	0	97	97	9	0	0	0	0	0	0	0	0	1	0	0	0	0	0	0	0	0	0	0	0	0	0	20210908	20210827	20211202	2	0	1	0	20210827	20211202	2	0	1	0	20210908	20211007	1
130	62	1	2	1	0	12	0	0	4	15	19	0	0	0	0	0	0	0	0	0	0	0	0	0	0	0	0	0	0	1	0	0	0	20211122	20211119	20211123	1	1	0	0	20211119	20211204	1	1	0	0	20211122	20211123	1
131	74	2	2	1	0	21	0	0	6	36	5	0	0	0	0	1	0	0	0	0	0	0	0	0	0	0	0	0	0	0	0	0	0	20210827	20210825	20210831	1	1	0	0	20210825	20210930	1	1	0	0	20210827	20210912	1
132	76	2	1	1	0	68	0	0	8	16	4	0	0	0	1	0	0	0	0	0	0	0	0	0	0	0	0	0	0	0	0	0	0	20210903	20210902	20210910	1	1	0	0	20210902	20210918	1	1	0	0	20210903	20210918	1
133	74	2	1	1	0	38	0	0	10	43	9	0	0	0	0	0	0	0	0	1	0	0	0	0	0	0	0	0	0	0	0	0	0	20211203	20211213	20211223	3	0	0	1	20211110	20211223	3	0	0	1	20211203	20211223	2
134	66	1	1	1	0	23	0	0	19	78	2	0	1	0	0	0	0	0	0	0	0	0	0	0	0	0	0	0	0	0	0	0	0	20210910	20210910	20210929	1	1	0	0	20210909	20211127	1	1	0	0	20210910	20211109	1
135	78	2	1	1	0	45	0	0	40	42	22	0	0	0	0	0	0	0	0	0	0	0	0	0	0	0	0	0	0	0	0	0	1	20210302	20210218	20210329	2	0	1	0	20210216	20210329	2	0	1	0	20210302	20210329	1
136	72	2	1	1	0	21	0	0	4	28	12	0	0	0	0	0	0	0	0	0	0	0	1	0	0	0	0	0	0	0	0	0	0	20210518	20210518	20210522	1	1	0	0	20210518	20210615	1	1	0	0	20210518	20210614	1
137	82	3	1	2	0	41	0	0	28	28	4	0	0	0	1	0	0	0	0	0	0	0	0	0	0	0	0	0	0	0	0	0	0	20210803	20210727	20210824	3	0	0	1	20210727	20210824	3	0	0	1	20210803	20210824	2
138	67	1	2	1	0	35	0	0	5	10	22	0	0	0	0	0	0	0	0	0	0	0	0	0	0	0	0	0	0	0	0	0	1	20210901	20210901	20210906	1	1	0	0	20210901	20210911	1	1	0	0	20210901	20210911	1
139	85	3	1	2	0	33	1	0	82	108	9	0	0	0	0	0	0	0	0	1	0	0	0	0	0	0	0	0	0	0	0	0	0	20210820	20210820	20211110	1	1	0	0	20210819	20211206	2	0	1	0	20210820	20210917	1
140	81	3	1	2	1	62	1	1	33	33	2	0	1	0	0	0	0	0	0	0	0	0	0	0	0	0	0	0	0	0	0	0	0	20210121	20210108	20210210	3	0	0	1	20210108	20210210	3	0	0	1	20210121	20210210	2
141	79	2	2	1	0	35	1	0	129	129	12	0	0	0	0	0	0	0	0	0	0	0	1	0	0	0	0	0	0	0	0	0	0	20210528	20210526	20211002	2	0	1	0	20210526	20211002	2	0	1	0	20210528	20210628	1
142	72	2	2	1	0	18	0	0	4	22	9	0	0	0	0	0	0	0	0	1	0	0	0	0	0	0	0	0	0	0	0	0	0	20220110	20220110	20220114	1	1	0	0	20211227	20220118	2	0	1	0	20220110	20220118	1
143	67	1	1	1	0	67	0	0	23	45	4	0	0	0	1	0	0	0	0	0	0	0	0	0	0	0	0	0	0	0	0	0	0	20210601	20210531	20210623	1	1	0	0	20210531	20210715	2	0	1	0	20210601	20210618	1
144	80	3	1	2	0	37	0	1	3	8	7	0	0	0	0	0	0	1	0	0	0	0	0	0	0	0	0	0	0	0	0	0	0	20210920	20210920	20210923	2	0	1	0	20210920	20210928	2	0	1	0	20210920	20210923	1
145	84	3	1	2	0	60	0	0	19	42	16	0	0	0	0	0	0	0	0	0	0	0	0	0	0	0	1	0	0	0	0	0	0	20210730	20210723	20210812	1	1	0	0	20210723	20210903	2	0	1	0	20210730	20210812	1
146	68	1	2	1	0	29	0	0	21	21	3	0	0	1	0	0	0	0	0	0	0	0	0	0	0	0	0	0	0	0	0	0	0	20220211	20220211	20220304	2	0	1	0	20220211	20220304	2	0	1	0	20220211	20220304	1
147	74	2	2	1	0	30	0	0	8	66	6	0	0	0	0	0	1	0	0	0	0	0	0	0	0	0	0	0	0	0	0	0	0	20210527	20210527	20210604	1	1	0	0	20210604	20210809	2	0	1	0	20210527	20210623	1
148	62	1	1	1	0	24	0	0	6	6	4	0	0	0	1	0	0	0	0	0	0	0	0	0	0	0	0	0	0	0	0	0	0	20210721	20210720	20210726	1	1	0	0	20210720	20210726	1	1	0	0	20210721	20210726	1
149	80	3	1	2	0	30	1	0	19	36	9	0	0	0	0	0	0	0	0	1	0	0	0	0	0	0	0	0	0	0	0	0	0	20220315	20220314	20220402	3	0	0	1	20220225	20220402	3	0	0	1	20220315	20220323	2
150	83	3	1	2	0	32	1	1	49	100	9	0	0	0	0	0	0	0	0	1	0	0	0	0	0	0	0	0	0	0	0	0	0	20220128	20221229	20220117	1	1	0	0	20211129	20220308	2	0	1	0	20220128	20220129	1
151	85	3	2	2	0	32	0	0	7	13	18	0	0	0	0	0	0	0	0	0	0	0	0	0	0	0	0	0	1	0	0	0	0	20210428	20210427	20210504	1	1	0	0	20210427	20210510	1	1	0	0	20210428	20210501	1
152	78	2	2	1	0	16	0	0	2	33	16	0	0	0	0	0	0	0	0	0	0	0	0	0	0	0	1	0	0	0	0	0	0	20210518	20210518	20210520	1	1	0	0	20210423	20210526	2	0	1	0	20210518	20210523	1
153	61	1	1	1	0	32	0	1	29	63	9	0	0	0	0	0	0	0	0	1	0	0	0	0	0	0	0	0	0	0	0	0	0	20210525	20210524	20210622	2	0	1	0	20210420	20210622	2	0	1	0	20210525	20210615	1
154	67	1	2	1	0	35	0	0	5	10	22	0	0	0	0	0	0	0	0	0	0	0	0	0	0	0	0	0	0	0	0	0	1	20210901	20210901	20210906	1	1	0	0	20210901	20210911	1	1	0	0	20210901	20210911	1
155	75	2	1	1	0	22	0	0	18	37	1	1	0	0	0	0	0	0	0	0	0	0	0	0	0	0	0	0	0	0	0	0	0	20210518	20210508	20210526	1	1	0	0	20210508	20210614	2	0	1	0	20210518	20210613	1
156	78	2	2	1	0	16	0	0	2	33	16	0	0	0	0	0	0	0	0	0	0	0	0	0	0	0	1	0	0	0	0	0	0	20210518	20210518	20210520	1	1	0	0	20210423	20210526	2	0	1	0	20210518	20210523	1
157	85	3	1	2	0	33	1	0	82	108	9	0	0	0	0	0	0	0	0	1	0	0	0	0	0	0	0	0	0	0	0	0	0	20211023	20210820	20211110	1	1	0	0	20210819	20211206	2	0	1	0	20211023	20211119	1
158	84	3	1	2	0	35	0	0	20	78	9	0	0	0	0	0	0	0	0	1	0	0	0	0	0	0	0	0	0	0	0	0	0	20210906	20210904	20210924	1	1	0	0	20210904	20211121	2	0	1	0	20210906	20210906	1
159	88	3	2	2	0	35	0	0	23	25	18	0	0	0	0	0	0	0	0	0	0	0	0	0	0	0	0	0	1	0	0	0	0	20210817	20210816	20210908	1	1	0	0	20210816	20210910	2	0	1	0	20210817	20210910	1
160	85	3	1	2	0	33	1	0	10	12	9	0	0	0	0	0	0	0	0	1	0	0	0	0	0	0	0	0	0	0	0	0	0	20210830	20210829	20210908	3	0	0	1	20210827	20210908	3	0	0	1	20210830	20210908	1
161	68	1	2	1	0	29	0	0	21	21	3	0	0	1	0	0	0	0	0	0	0	0	0	0	0	0	0	0	0	0	0	0	0	20220211	20220211	20220304	2	0	1	0	20220211	20220304	2	0	1	0	20220211	20220304	1
162	85	3	2	2	0	24	0	0	7	15	9	0	0	0	0	0	0	0	0	1	0	0	0	0	0	0	0	0	0	0	0	0	0	20220411	20220406	20220413	1	1	0	0	20220406	20220421	1	1	0	0	20220411	20220421	1
163	74	2	1	1	0	32	0	0	4	19	22	0	0	0	0	0	0	0	0	0	0	0	0	0	0	0	0	0	0	0	0	0	1	20210305	20210305	20210309	1	1	0	0	20210305	20210324	2	0	1	0	20210305	20210324	1
164	85	3	1	2	0	63	0	0	24	39	8	0	0	0	1	0	0	0	0	0	0	0	0	0	0	0	0	0	0	0	0	0	0	20210812	20210730	20210823	1	1	0	0	20210723	20210831	1	1	0	0	20210812	20210830	1
165	74	2	2	1	0	74	1	1	62	62	4	0	0	0	1	0	0	0	0	0	0	0	0	0	0	0	0	0	0	0	0	0	0	20210503	20210305	20210516	3	0	0	1	20210305	20210516	3	0	0	1	20210503	20210516	2
166	85	3	1	2	0	35	0	0	7	7	9	0	0	0	0	0	0	0	0	1	0	0	0	0	0	0	0	0	0	0	0	0	0	20220224	20220224	20220303	3	0	0	1	20220224	20220303	3	0	0	1	20220224	20220303	2
167	74	2	2	1	0	41	0	0	52	52	19	0	0	0	0	0	0	0	0	0	0	0	0	0	0	0	0	0	0	1	0	0	0	20210427	20210406	20210528	2	0	1	0	20210406	20210528	2	0	1	0	20210427	20210526	1
168	74	2	2	1	0	50	1	1	4	9	4	0	0	0	1	0	0	0	0	0	0	0	0	0	0	0	0	0	0	0	0	0	0	20210818	20210818	20210822	1	1	0	0	20210818	20210827	1	1	0	0	20210818	20210826	1
169	85	3	1	2	0	30	0	0	1	1	9	0	0	0	0	0	0	0	0	1	0	0	0	0	0	0	0	0	0	0	0	0	0	20211005	20211005	20211006	3	0	0	1	20211005	20211006	3	0	0	1	20211005	20211006	2
170	86	3	2	2	0	37	0	0	0	10	5	0	0	0	0	1	0	0	0	0	0	0	0	0	0	0	0	0	0	0	0	0	0	20210908	20210910	20210910	3	0	0	1	20210831	20210910	3	0	0	1	20210908	20210910	2
171	76	2	2	1	0	26	0	0	4	19	19	0	0	0	0	0	0	0	0	0	0	0	0	0	0	0	0	0	0	1	0	0	0	20211105	20211104	20211108	1	1	0	0	20211104	20211123	1	1	0	0	20211105	20211123	1
172	91	4	2	2	0	44	0	1	8	10	4	0	0	0	1	0	0	0	0	0	0	0	0	0	0	0	0	0	0	0	0	0	0	20220216	20220215	20220223	1	1	0	0	20220215	20220225	1	1	0	0	20220216	20220221	1
173	74	2	2	1	0	21	0	0	7	15	1	1	0	0	0	0	0	0	0	0	0	0	0	0	0	0	0	0	0	0	0	0	0	20220527	20220526	20220602	2	0	1	0	20220526	20220610	2	0	1	0	20220527	20220610	1
174	85	3	1	2	0	29	0	0	9	54	2	0	1	0	0	0	0	1	0	0	0	0	0	0	0	0	0	0	0	0	0	0	0	20210318	20210314	20210323	1	1	0	0	20210314	20210507	2	0	1	0	20210318	20210405	1
175	85	3	1	2	0	38	1	0	34	74	19	0	0	0	0	0	0	0	0	0	0	0	0	0	0	0	0	0	0	1	0	0	0	20210323	20210313	20210416	1	1	0	0	20210312	20210604	3	0	0	1	20210323	20210421	2
176	61	1	1	1	0	26	0	1	12	23	14	0	0	0	0	0	0	0	0	0	0	0	0	0	1	0	0	0	0	0	0	0	0	20210913	20210905	20210917	1	1	0	0	20210905	20210928	2	0	1	0	20210913	20210927	2
177	90	4	2	2	0	33	0	0	40	41	1	1	0	0	0	0	0	0	0	0	0	0	0	0	0	0	0	0	0	0	0	0	0	20210322	20210303	20210412	1	1	0	0	20210303	20210413	2	0	1	0	20210322	20210413	1
178	68	1	2	1	0	32	1	0	2	19	9	0	0	0	0	0	0	0	0	1	0	0	0	0	0	0	0	0	0	0	0	0	0	20220209	20220209	20220211	1	1	0	0	20220209	20220228	2	0	1	0	20220209	20220221	1
179	64	1	1	1	0	40	0	0	10	33	9	0	0	0	0	0	0	0	0	1	0	0	0	0	0	0	0	0	0	0	0	0	0	20210322	20210320	20210330	1	1	0	0	20210304	20210406	1	1	0	0	20210322	20210406	2
180	82	3	2	2	0	61	0	0	1	1	16	0	0	0	0	0	0	0	0	0	0	0	0	0	0	0	1	0	0	0	0	0	0	20211004	20211004	20211005	3	0	0	1	20211004	20211005	3	0	0	1	20211004	20211005	2
181	80	3	1	2	0	18	0	0	3	23	9	0	0	0	0	0	0	0	0	1	0	0	0	0	0	0	0	0	0	0	0	0	0	20220417	20220416	20220419	1	1	0	0	20220416	20220509	2	0	1	0	20220417	20220509	1
182	76	2	1	1	0	28	0	0	5	7	9	0	0	0	0	0	0	0	0	1	0	0	0	0	0	0	0	0	0	0	0	0	0	20220304	20220304	20220309	1	1	0	0	20220304	20220311	2	0	1	0	20220304	20220311	1
183	84	3	1	2	0	60	0	0	19	42	16	0	0	0	0	0	0	0	0	0	0	0	0	0	0	0	1	0	0	0	0	0	0	20210730	20210723	20210812	1	1	0	0	20210723	20210903	2	0	1	0	20210730	20210812	1
184	68	1	2	1	0	32	1	0	2	19	9	0	0	0	0	0	0	0	0	1	0	0	0	0	0	0	0	0	0	0	0	0	0	20220221	20220209	20220211	1	1	0	0	20220209	20220228	2	0	1	0	20220221	20220228	1
185	68	1	2	1	0	32	1	0	2	19	9	0	0	0	0	0	0	0	0	1	0	0	0	0	0	0	0	0	0	0	0	0	0	20220221	20220209	20220211	1	1	0	0	20220209	20220228	2	0	1	0	20220221	20220228	1
186	89	3	2	2	0	35	0	0	23	25	9	0	0	0	0	0	0	0	0	1	0	0	0	0	0	0	0	0	0	0	0	0	0	20211001	20211001	20211024	1	1	0	0	20211001	20211026	3	0	0	1	20211001	20211026	1
187	81	3	2	2	0	41	0	0	2	21	7	0	0	0	0	0	0	1	0	0	0	0	0	0	0	0	0	0	0	0	0	0	0	20210810	20210809	20210811	1	1	0	0	20210809	20210830	2	0	1	0	20210810	20210812	1
188	83	3	2	2	0	29	0	0	5	4	22	0	0	0	0	0	0	0	0	0	0	0	0	0	0	0	0	0	0	0	0	0	1	20210922	20210922	20210927	1	1	0	0	20210927	20211001	1	1	0	0	20210922	20210930	1
189	66	1	2	1	0	27	0	0	8	31	9	0	0	0	0	0	0	0	0	1	0	0	0	0	0	0	0	0	0	0	0	0	0	20210402	20210412	20210420	2	0	1	0	20210330	20210420	2	0	1	0	20210402	20210420	2
190	74	2	1	1	0	32	0	0	4	19	22	0	0	0	0	0	0	0	0	0	0	0	0	0	0	0	0	0	0	0	0	0	1	20210305	20210305	20210309	1	1	0	0	20210305	20210324	2	0	1	0	20210305	20210324	1
191	68	1	1	1	0	18	1	0	20	27	9	0	0	0	0	0	0	0	0	1	0	0	0	0	0	0	0	0	0	0	0	0	0	20220609	20220531	20220620	1	1	0	0	20220531	20220627	2	0	1	0	20220609	20220627	1
192	83	3	1	2	0	31	0	0	10	56	9	0	0	0	0	0	0	0	0	1	0	0	0	0	0	0	0	0	0	0	0	0	0	20210908	20211024	20211103	3	0	0	1	20210907	20211103	3	0	0	1	20210908	20210910	1
193	65	1	1	1	0	31	1	0	31	31	12	0	0	0	0	0	0	0	0	0	0	0	1	0	0	0	0	0	0	0	0	0	0	20220527	20220516	20220616	3	0	0	1	20220516	20220616	3	0	0	1	20220527	20220616	2
194	72	2	1	1	0	28	1	0	32	36	9	0	0	0	0	0	0	0	0	1	0	0	0	0	0	0	0	0	0	0	0	0	0	20210308	20210222	20210325	2	0	1	0	20210218	20210325	2	0	1	0	20210308	20210325	1
195	83	3	2	2	0	18	0	0	4	2	9	0	0	0	0	0	0	0	0	1	0	0	0	0	0	0	0	0	0	0	0	0	0	20220128	20220124	20220128	1	1	0	0	20220124	20220216	1	1	0	0	20220128	20220216	1
196	82	3	2	2	0	37	1	0	7	34	9	0	0	0	0	0	0	0	0	1	0	0	0	0	0	0	0	0	0	0	0	0	0	20220228	20220215	20220222	1	1	0	0	20220204	20220310	3	0	0	1	20220228	20220310	2
197	70	2	1	1	0	28	1	0	37	98	19	0	0	0	0	0	0	0	0	0	0	0	0	0	0	0	0	0	0	1	0	0	0	20211101	20211002	20211108	1	1	0	0	20211001	20220107	2	0	1	0	20211101	20211217	1
198	78	2	2	1	0	47	1	1	5	6	22	0	0	0	0	0	0	0	0	0	0	0	0	0	0	0	0	0	0	0	0	0	1	20210503	20210502	20210507	3	0	0	1	20210501	20210507	3	0	0	1	20210503	20210507	2
199	83	3	2	2	0	33	0	0	15	88	4	0	0	0	1	0	0	0	0	0	0	0	0	0	0	0	0	0	0	0	0	0	0	20210519	20210517	20210601	1	1	0	0	20210517	20210813	2	0	1	0	20210519	20210618	1
200	85	3	1	2	0	38	1	0	34	74	19	0	0	0	0	0	0	0	0	0	0	0	0	0	0	0	0	0	0	1	0	0	0	20210323	20210313	20210416	1	1	0	0	20210312	20210604	3	0	0	1	20210323	20210421	2
201	85	3	1	2	0	46	1	0	11	11	18	0	0	0	0	0	0	0	0	0	0	0	0	0	0	0	0	0	1	0	0	0	0	20210728	20210722	20210802	3	0	0	1	20210722	20210802	3	0	0	1	20210728	20210802	2
202	67	1	1	1	0	18	0	0	4	4	9	0	0	0	0	0	0	0	0	1	0	0	0	0	0	0	0	0	0	0	0	0	0	20220128	20220127	20220131	3	0	0	1	20220127	20220131	3	0	0	1	20220128	20220131	2
203	73	2	1	1	0	39	0	0	31	31	9	0	0	0	0	0	0	0	0	1	0	0	0	0	0	0	0	0	0	0	0	0	0	20210402	20210402	20210503	2	0	1	0	20210401	20210503	2	0	1	0	20210402	20210503	2
204	69	1	1	1	0	36	0	0	5	16	9	0	0	0	0	0	0	0	0	1	0	0	0	0	0	0	0	0	0	0	0	0	0	20210813	20210813	20210818	1	1	0	0	20210812	20210828	2	0	1	0	20210813	20210828	1
205	93	4	1	2	0	38	0	0	18	18	11	0	0	0	0	0	0	0	0	0	0	1	0	0	0	0	0	0	0	0	0	0	0	20211116	20211115	20211203	2	0	1	0	20211115	20211203	2	0	1	0	20211116	20211203	1
206	81	3	2	2	0	29	0	0	40	53	16	0	0	0	0	0	0	0	0	0	0	0	0	0	0	0	1	0	0	0	0	0	0	20210719	20210712	20210821	1	1	0	0	20210712	20210903	2	0	1	0	20210719	20210820	1
207	82	3	2	2	0	30	0	0	2	46	20	0	0	0	0	0	0	0	0	0	0	0	0	0	0	0	0	0	0	0	1	0	0	20210913	20210911	20210913	1	1	0	0	20210911	20211027	2	0	1	0	20210913	20210917	1
208	70	2	1	1	0	47	1	0	13	26	19	0	0	0	0	0	0	0	0	0	0	0	0	0	0	0	0	0	0	1	0	0	0	20210503	20210428	20210511	1	1	0	0	20210422	20210518	1	1	0	0	20210503	20210514	1
209	87	3	2	2	0	43	0	0	12	36	9	0	0	0	0	0	0	0	0	1	0	0	0	0	0	0	0	0	0	0	0	0	0	20211206	20211203	20211215	1	1	0	0	20211203	20220108	1	1	0	0	20211206	20220107	1
210	83	3	1	2	0	32	0	1	49	100	9	0	0	0	0	0	0	0	0	1	0	0	0	0	0	0	0	0	0	0	0	0	0	20220103	20211229	20220117	1	1	0	0	20211229	20220308	2	0	1	0	20220103	20220121	1
211	95	4	2	2	0	35	0	0	1	27	9	0	0	0	0	0	0	0	0	1	0	0	0	0	0	0	0	0	0	0	0	0	0	20222023	20220222	20220223	1	1	0	0	20220222	20220321	2	0	1	0	20222023	20220321	1
212	61	1	1	1	0	39	1	0	27	104	2	0	1	0	0	0	0	0	0	0	0	0	0	0	0	0	0	0	0	0	0	0	0	20210322	20210310	20210406	1	1	0	0	20210309	20210621	2	0	1	0	20210322	20210427	1
213	72	2	2	1	0	18	0	0	4	22	9	0	0	0	0	0	0	0	0	1	0	0	0	0	0	0	0	0	0	0	0	0	0	20220110	20220110	20220114	1	1	0	0	20211227	20220118	2	0	1	0	20220110	20220118	1
214	79	2	2	1	0	35	1	0	30	30	9	0	0	0	0	0	0	0	0	1	0	0	0	0	0	0	0	0	0	0	0	0	0	20220224	20220212	20220314	2	0	1	0	20220212	20220314	2	0	1	0	20220224	20220314	1
215	99	4	1	2	0	41	0	1	18	19	9	0	0	0	0	0	0	0	0	1	0	0	0	0	0	0	0	0	0	0	0	0	0	20211210	20211203	20211221	3	0	0	1	20211202	20211221	3	0	0	1	20211210	20211221	2
216	78	2	2	1	1	42	0	0	20	27	4	0	0	0	1	0	0	0	0	0	0	0	0	0	0	0	0	0	0	0	0	0	0	20220402	20220322	20220411	1	1	0	0	20220322	20220418	2	0	1	0	20220402	20220418	1
217	81	3	2	2	0	58	1	1	41	41	1	1	0	0	0	0	0	0	0	0	0	0	0	0	0	0	0	0	0	0	0	0	0	20210401	20210320	20210430	3	0	0	1	20210320	20210430	3	0	0	1	20210401	20210430	2
218	83	3	1	2	0	45	1	0	17	17	12	0	0	0	0	0	0	0	0	0	0	0	1	0	0	0	0	0	0	0	0	0	0	20211225	20211213	20211213	3	0	0	1	20211213	20211230	3	0	0	1	20211225	20211230	2
219	76	2	1	1	0	31	0	0	2	9	9	0	0	0	0	0	0	0	0	1	0	0	0	0	0	0	0	0	0	0	0	0	0	20210909	20210909	20210911	1	1	0	0	20210907	20210916	2	0	1	0	20210909	20210915	1
220	85	3	2	2	0	36	0	0	7	23	16	0	0	0	0	0	0	0	0	0	0	0	0	0	0	0	1	0	0	0	0	0	0	20210825	20210825	20210901	1	1	0	0	20210825	20210917	2	0	1	0	20210825	20210917	1
221	89	3	2	2	0	43	0	0	13	17	18	0	0	0	0	0	0	0	0	0	0	0	0	0	0	0	0	0	1	0	0	0	0	20211103	20211102	20211115	1	1	0	0	20211102	20211119	2	0	1	0	20211103	20211115	1
222	70	2	1	1	0	28	1	0	37	98	19	0	0	0	0	0	0	0	0	0	0	0	0	0	0	0	0	0	0	1	0	0	0	20211101	20211002	20211108	1	1	0	0	20211001	20220107	2	0	1	0	20211101	20211217	1
223	82	3	1	2	0	33	0	0	7	196	9	0	0	0	0	0	0	0	0	1	0	0	0	0	0	0	0	0	0	0	0	0	0	20210510	20210503	20210510	1	1	0	0	20210503	20211115	2	0	1	0	20210510	20210521	1
224	70	2	2	1	0	59	1	0	36	36	1	1	0	0	0	0	0	0	0	0	0	0	0	0	0	0	0	0	0	0	0	0	0	20211108	20211108	20211224	3	0	0	1	20211108	20211224	3	0	0	1	20211108	20211224	2
225	63	1	1	1	0	28	0	0	20	23	12	0	0	0	0	0	0	0	0	0	0	0	1	0	0	0	0	0	0	0	0	0	0	20210520	20210518	20210607	1	1	0	0	20210518	20210610	2	0	1	0	20210520	20210526	2
226	77	2	2	1	0	29	0	0	5	27	9	0	0	0	0	0	0	0	0	1	0	0	0	0	0	0	0	0	0	0	0	0	0	20210604	20210603	20210608	1	1	0	0	20210603	20210630	2	0	1	0	20210604	20210630	1
227	69	1	1	1	0	40	0	0	7	61	9	0	0	0	0	0	0	0	0	1	0	0	0	0	0	0	0	0	0	0	0	0	0	20210903	20210902	20210909	1	1	0	0	20210902	20211102	2	0	1	0	20210903	20210927	2
228	83	3	1	2	0	31	0	0	10	56	9	0	0	0	0	0	0	0	0	1	0	0	0	0	0	0	0	0	0	0	0	0	0	20210908	20211024	20211103	3	0	0	1	20210907	20211103	3	0	0	1	20210908	20210910	1
229	73	2	1	1	0	39	0	0	31	31	9	0	0	0	0	0	0	0	0	1	0	0	0	0	0	0	0	0	0	0	0	0	0	20210402	20210402	20210503	2	0	1	0	20210401	20210503	2	0	1	0	20210402	20210503	2
230	82	3	1	2	0	31	1	0	34	67	2	0	1	0	0	0	0	0	0	0	0	0	0	0	0	0	0	0	0	0	0	0	0	20210809	20210708	20210811	1	1	0	0	20210708	20210913	2	0	1	0	20210809	20210816	1
231	89	3	2	2	0	50	0	0	7	7	1	1	0	0	0	0	0	0	0	0	0	0	0	0	0	0	0	0	0	0	0	0	0	20210421	20210420	20210427	3	0	0	1	20210420	20210427	3	0	0	1	20210421	20210427	2
232	79	2	2	1	0	35	1	0	129	129	9	0	0	0	0	0	0	0	0	1	0	0	0	0	0	0	0	0	0	0	0	0	0	20210707	20210526	20211002	2	0	1	0	20210526	20211002	2	0	1	0	20210707	20210804	1
233	88	3	1	2	0	51	0	0	16	16	9	0	0	0	0	0	0	0	0	1	0	0	0	0	0	0	0	0	0	0	0	0	0	20210715	20210702	20210718	3	0	0	1	20210702	20210718	3	0	0	1	20210715	20210718	2
234	87	3	1	2	0	30	1	0	35	35	10	0	0	0	0	0	0	0	0	0	1	0	0	0	0	0	0	0	0	0	0	0	0	20210315	20210223	20210329	3	0	0	1	20210223	20210329	3	0	0	1	20210315	20210329	2
235	63	1	1	1	0	28	1	0	6	17	13	0	0	0	0	0	0	0	0	0	0	0	0	1	0	0	0	0	0	0	0	0	0	20211216	20211216	20211212	1	1	0	0	20211216	20220102	1	1	0	0	20211216	20220102	2
236	80	3	1	2	0	37	0	1	3	8	7	0	0	0	0	0	0	1	0	0	0	0	0	0	0	0	0	0	0	0	0	0	0	20210920	20210920	20210923	2	0	1	0	20210920	20210928	2	0	1	0	20210920	20210923	1
237	63	1	2	1	0	21	0	0	8	8	22	0	0	0	0	0	0	0	0	0	0	0	0	0	0	0	0	0	0	0	0	0	1	20210929	20210929	20211007	1	1	0	0	20210929	20211007	1	1	0	0	20210929	20211006	1
238	73	2	2	1	0	33	0	1	4	19	22	0	0	0	0	0	0	0	0	0	0	0	0	0	0	0	0	0	0	0	0	0	1	20220110	20220109	20220113	1	1	0	0	20220109	20220128	2	0	1	0	20220110	20220124	1
239	91	4	2	2	0	33	0	0	7	11	18	0	0	0	0	0	0	0	0	0	0	0	0	0	0	0	0	0	1	0	0	0	0	20220403	20220402	20220409	1	1	0	0	20220402	20220413	1	1	0	0	20220403	20220413	1
240	87	3	2	2	0	50	1	0	4	4	21	0	0	0	0	0	0	0	0	0	0	0	0	0	0	0	0	0	0	0	0	1	0	20211023	20211023	20211027	3	0	0	1	20211023	20211027	3	0	0	1	20211023	20211027	1
241	86	3	2	2	0	59	1	0	27	32	9	0	0	0	0	0	0	0	0	1	0	0	0	0	0	0	0	0	0	0	0	0	0	20220406	20220310	20220406	1	1	0	0	20220310	20220411	2	0	1	0	20220406	20220411	1
242	78	2	1	1	0	30	0	0	15	28	16	0	0	0	0	0	0	0	0	0	0	0	0	0	0	0	1	0	0	0	0	0	0	20210411	20210411	20210426	1	1	0	0	20210330	20210427	2	0	1	0	20210411	20210427	1
243	87	3	1	2	0	30	1	0	35	35	10	0	0	0	0	0	0	0	0	0	1	0	0	0	0	0	0	0	0	0	0	0	0	20210315	20210223	20210329	3	0	0	1	20210223	20210329	3	0	0	1	20210315	20210329	2
244	88	3	2	2	0	37	0	0	23	23	9	0	0	0	0	0	0	0	0	1	0	0	0	0	0	0	0	0	0	0	0	0	0	20210613	20210613	20210705	2	0	1	0	20210613	20210705	2	0	1	0	20210613	20210705	1
245	68	1	2	1	0	23	1	1	120	136	1	1	0	0	0	0	0	0	0	0	0	0	0	0	0	0	0	0	0	0	0	0	0	20210104	20201212	20210410	3	0	0	1	20201126	20210410	3	0	0	1	20210104	20210201	2
246	91	4	1	2	0	48	0	0	6	39	4	0	0	0	1	0	0	0	0	0	0	0	0	0	0	0	0	0	0	0	0	0	0	20210914	20210914	20210920	3	0	0	1	20210812	20210920	3	0	0	1	20210914	20210920	1
247	90	4	2	2	0	33	0	0	40	41	1	1	0	0	0	0	0	0	0	0	0	0	0	0	0	0	0	0	0	0	0	0	0	20210322	20210303	20210412	1	1	0	0	20210303	20210413	2	0	1	0	20210322	20210413	1
248	79	2	2	1	0	35	1	0	129	129	5	0	0	0	0	1	0	0	0	0	0	0	0	0	0	0	0	0	0	0	0	0	0	20210804	20210526	20211002	2	0	1	0	20210526	20211002	2	0	1	0	20210804	20210909	1
249	80	3	1	2	0	40	0	0	3	33	4	0	0	0	1	0	0	0	0	0	0	0	0	0	0	0	0	0	0	0	0	0	0	20220607	20220608	20220611	1	1	0	0	20220607	20220706	2	0	1	0	20220607	20220706	1
250	72	2	1	1	0	58	1	0	17	17	9	0	0	0	0	0	0	0	0	1	0	0	0	0	0	0	0	0	0	0	0	0	0	20220225	20220208	20220225	3	0	0	1	20220208	20220225	3	0	0	1	20220225	20220225	2
251	77	2	2	1	0	29	0	0	5	27	9	0	0	0	0	0	0	0	0	1	0	0	0	0	0	0	0	0	0	0	0	0	0	20210604	20210603	20210608	1	1	0	0	20210603	20210630	2	0	1	0	20210604	20210630	1
252	85	3	1	2	0	33	1	0	82	108	9	0	0	0	0	0	0	0	0	1	0	0	0	0	0	0	0	0	0	0	0	0	0	20210917	20210820	20211110	1	1	0	0	20210819	20211206	2	0	1	0	20210917	20211015	1
253	67	1	1	1	0	18	0	0	4	4	9	0	0	0	0	0	0	0	0	1	0	0	0	0	0	0	0	0	0	0	0	0	0	20220128	20220127	20220131	3	0	0	1	20220127	20220131	3	0	0	1	20220128	20220131	2
254	61	1	1	1	0	25	0	0	2	18	9	0	0	0	0	0	0	0	0	1	0	0	0	0	0	0	0	0	0	0	0	0	0	20220327	20220327	20220329	1	1	0	0	20220327	20220414	1	1	0	0	20220327	20220412	2
255	68	1	1	1	0	18	0	0	8	16	9	0	0	0	0	0	0	0	0	1	0	0	0	0	0	0	0	0	0	0	0	0	0	20210810	20210810	20210818	1	1	0	0	20210804	20210818	1	1	0	0	20210810	20210818	2
256	81	3	2	2	0	71	1	0	97	97	9	0	0	0	0	0	0	0	0	1	0	0	0	0	0	0	0	0	0	0	0	0	0	20211007	20210827	20211202	2	0	1	0	20210827	20211202	2	0	1	0	20211007	20211115	1
257	79	2	2	1	0	58	0	0	14	25	4	0	0	0	1	0	0	0	0	0	0	0	0	0	0	0	0	0	0	0	0	0	0	20210628	20210618	20210702	1	1	0	0	20210618	20210713	1	1	0	0	20210628	20210713	1
258	76	2	1	1	0	31	0	0	2	9	9	0	0	0	0	0	0	0	0	1	0	0	0	0	0	0	0	0	0	0	0	0	0	20210909	20210909	20210911	1	1	0	0	20210907	20210916	2	0	1	0	20210909	20210915	1
259	72	2	1	1	0	58	1	0	17	17	9	0	0	0	0	0	0	0	0	1	0	0	0	0	0	0	0	0	0	0	0	0	0	20220225	20220208	20220225	3	0	0	1	20220208	20220225	3	0	0	1	20220225	20220225	2
260	85	3	1	2	0	33	1	0	82	108	9	0	0	0	0	0	0	0	0	1	0	0	0	0	0	0	0	0	0	0	0	0	0	20210917	20210820	20211110	1	1	0	0	20210819	20211206	2	0	1	0	20210917	20211015	1
261	74	2	1	1	0	24	0	0	12	14	9	0	0	0	0	0	0	0	0	1	0	0	0	0	0	0	0	0	0	0	0	0	0	20220128	20220128	20220210	2	0	1	0	20220127	20220210	1	1	0	0	20220128	20220210	2
262	76	2	2	1	0	26	0	0	4	19	19	0	0	0	0	0	0	0	0	0	0	0	0	0	0	0	0	0	0	1	0	0	0	20211105	20211104	20211108	1	1	0	0	20211104	20211123	1	1	0	0	20211105	20211123	1
263	86	3	2	2	0	22	0	0	34	56	19	0	0	0	0	0	0	0	0	0	0	0	0	0	0	0	0	0	0	1	0	0	0	20211130	20211110	20211214	3	0	0	1	20211019	20211214	3	0	0	1	20211130	20211214	2
264	65	1	1	1	0	32	1	0	12	27	9	0	0	0	0	0	0	0	0	1	0	0	0	0	0	0	0	0	0	0	0	0	0	20220215	20220205	20220217	1	1	0	0	20220205	20220304	1	1	0	0	20220215	20220304	1
265	84	3	2	2	0	24	1	1	44	46	4	0	0	0	1	0	0	0	0	0	0	0	0	0	0	0	0	0	0	0	0	0	0	20211125	20211013	20211126	3	0	0	1	20211010	20211126	3	0	0	1	20211125	20211126	2
266	83	3	1	2	0	57	1	0	2	7	1	1	0	0	0	0	0	0	0	0	0	0	0	0	0	0	0	0	0	0	0	0	0	20220103	20220102	20220104	3	0	0	1	20211228	20220104	3	0	0	1	20220103	20220104	2
267	79	2	2	1	0	35	1	0	30	30	9	0	0	0	0	0	0	0	0	1	0	0	0	0	0	0	0	0	0	0	0	0	0	20220224	20220212	20220314	2	0	1	0	20220212	20220314	2	0	1	0	20220224	20220314	1
268	84	3	1	2	0	66	1	0	19	19	9	0	0	0	0	0	0	0	0	1	0	0	0	0	0	0	0	0	0	0	0	0	0	20211119	20211112	20211201	3	0	0	1	20211112	20211201	3	0	0	1	20211119	20211201	2
269	80	3	1	2	0	51	0	0	3	4	9	0	0	0	0	0	0	0	0	1	0	0	0	0	0	0	0	0	0	0	0	0	0	20210714	20210714	20210717	3	0	0	1	20210714	20210717	3	0	0	1	20210714	20210717	2
270	79	2	1	1	0	61	1	1	111	111	9	0	0	0	0	0	0	0	0	1	0	0	0	0	0	0	0	0	0	0	0	0	0	20210913	20210910	20211230	3	0	0	1	20210910	20211230	3	0	0	1	20210913	20210927	2
271	79	2	2	1	0	29	0	0	4	19	17	0	0	0	0	0	0	0	0	0	0	0	0	0	0	0	0	1	0	0	0	0	0	20210830	20210830	20210903	1	1	0	0	20210830	20210918	1	1	0	0	20210830	20210917	1
272	60	1	1	1	0	74	1	1	53	54	4	0	0	0	1	0	0	0	0	0	0	0	0	0	0	0	0	0	0	0	0	0	0	20220111	20211229	20220220	3	0	0	1	20211228	20220220	3	0	0	1	20220111	20220208	2
273	69	1	1	1	0	36	0	0	5	16	9	0	0	0	0	0	0	0	0	1	0	0	0	0	0	0	0	0	0	0	0	0	0	20210813	20210813	20210818	1	1	0	0	20210812	20210828	2	0	1	0	20210813	20210828	1
274	82	3	1	2	0	31	1	0	34	67	4	0	0	0	1	0	0	0	0	0	0	0	0	0	0	0	0	0	0	0	0	0	0	20210709	20210708	20210811	1	1	0	0	20210708	20210913	2	0	1	0	20210709	20210809	1
275	85	3	1	2	0	63	0	0	24	39	8	0	0	0	1	0	0	0	0	0	0	0	0	0	0	0	0	0	0	0	0	0	0	20210812	20210730	20210823	1	1	0	0	20210723	20210831	1	1	0	0	20210812	20210830	1
276	88	3	2	2	0	37	0	0	23	23	9	0	0	0	0	0	0	0	0	1	0	0	0	0	0	0	0	0	0	0	0	0	0	20210613	20210613	20210705	2	0	1	0	20210613	20210705	2	0	1	0	20210613	20210705	1
277	85	3	1	2	0	53	1	0	24	61	14	0	0	0	0	0	0	0	0	0	0	0	0	0	1	0	0	0	0	0	0	0	0	20210816	20210808	20210901	1	1	0	0	20210808	20211008	2	0	1	0	20210816	20210917	1
278	82	3	1	2	0	41	0	0	28	28	4	0	0	0	1	0	0	0	0	0	0	0	0	0	0	0	0	0	0	0	0	0	0	20210803	20210727	20210824	3	0	0	1	20210727	20210824	3	0	0	1	20210803	20210824	2
279	85	3	1	2	0	33	1	0	82	108	9	0	0	0	0	0	0	0	0	1	0	0	0	0	0	0	0	0	0	0	0	0	0	20210820	20210820	20211110	1	1	0	0	20210819	20211206	2	0	1	0	20210820	20210917	1
280	85	3	1	2	0	46	1	0	11	11	18	0	0	0	0	0	0	0	0	0	0	0	0	0	0	0	0	0	1	0	0	0	0	20210728	20210722	20210802	3	0	0	1	20210722	20210802	3	0	0	1	20210728	20210802	2
281	71	2	1	1	0	30	0	0	1	4	15	0	0	0	0	0	0	0	0	0	0	0	0	0	0	1	0	0	0	0	0	0	0	20210929	20210929	20210930	1	1	0	0	20210929	20211003	1	1	0	0	20210929	20211003	1
282	83	3	2	2	0	33	0	0	15	88	4	0	0	0	1	0	0	0	0	0	0	0	0	0	0	0	0	0	0	0	0	0	0	20210519	20210517	20210601	1	1	0	0	20210517	20210813	2	0	1	0	20210519	20210618	1
283	66	1	1	1	1	57	1	0	61	76	1	1	0	0	0	0	0	0	0	0	0	0	0	0	0	0	0	0	0	0	0	0	0	20210616	20210609	20210809	1	1	0	0	20210609	20210824	2	0	1	0	20210616	20210715	2
284	65	1	1	1	0	22	0	0	9	9	9	0	0	0	0	0	0	0	0	1	0	0	0	0	0	0	0	0	0	0	0	0	0	20220602	20220529	20220607	3	0	0	1	20220529	20220607	3	0	0	1	20220602	20220602	1
285	81	3	2	2	0	71	1	0	97	97	9	0	0	0	0	0	0	0	0	1	0	0	0	0	0	0	0	0	0	0	0	0	0	20211007	20210827	20211202	2	0	1	0	20210827	20211202	2	0	1	0	20211007	20211115	1
286	85	3	2	2	0	36	0	0	7	23	16	0	0	0	0	0	0	0	0	0	0	0	0	0	0	0	1	0	0	0	0	0	0	20210825	20210825	20210901	1	1	0	0	20210825	20210917	2	0	1	0	20210825	20210917	1
287	83	3	2	2	0	43	0	0	26	51	4	0	0	0	1	0	0	0	0	0	0	0	0	0	0	0	0	0	0	0	0	0	0	20210907	20210901	20210927	1	1	0	0	20210901	20211022	2	0	1	0	20210907	20211019	1
288	86	3	2	2	0	22	0	0	34	56	19	0	0	0	0	0	0	0	0	0	0	0	0	0	0	0	0	0	0	1	0	0	0	20211130	20211110	20211214	3	0	0	1	20211019	20211214	3	0	0	1	20211130	20211214	2
289	83	3	1	2	0	39	1	1	99	129	9	0	0	0	0	0	0	0	0	1	0	0	0	0	0	0	0	0	0	0	0	0	0	20220107	20211112	20220209	3	0	0	1	20211013	20220209	3	0	0	1	20220107	20220208	2
290	80	3	2	2	0	59	1	0	77	77	4	0	0	0	1	0	0	0	0	0	0	0	0	0	0	0	0	0	0	0	0	0	0	20211122	20211012	20211229	2	0	1	0	20211012	20211229	2	0	1	0	20211122	20211225	1
291	81	3	2	2	0	32	0	0	9	28	9	0	0	0	0	0	0	0	0	1	0	0	0	0	0	0	0	0	0	0	0	0	0	20211008	20211005	20211014	1	1	0	0	20211005	20211103	2	0	1	0	20211008	20211103	1
292	83	3	1	2	0	39	1	0	99	129	19	0	0	0	0	0	0	0	0	0	0	0	0	0	0	0	0	0	0	1	0	0	0	20220208	20211112	20220209	3	0	0	1	20211013	20220209	3	0	0	1	20220208	20220209	1
293	85	3	1	2	0	33	0	0	15	15	6	0	0	0	0	0	1	0	0	0	0	0	0	0	0	0	0	0	0	0	0	0	0	20210304	20210226	20210312	2	0	1	0	20210226	20210312	2	0	1	0	20210304	20210312	1
294	87	3	1	2	0	47	0	0	37	37	9	0	0	0	0	0	0	0	0	1	0	0	0	0	0	0	0	0	0	0	0	0	0	20210727	20210726	20210901	3	0	0	1	20210726	20210901	3	0	0	1	20210727	20210827	2
295	85	3	1	2	0	33	0	0	5	13	16	0	0	0	0	0	0	0	0	0	0	0	0	0	0	0	1	0	0	0	0	0	0	20210722	20210722	20210727	1	1	0	0	20210722	20210804	1	1	0	0	20210722	20220728	1
296	86	3	2	2	0	43	0	0	17	17	9	0	0	0	0	0	0	0	0	1	0	0	0	0	0	0	0	0	0	0	0	0	0	20210903	20210829	20210915	1	1	0	0	20210829	20210915	1	1	0	0	20210903	20210915	1
297	82	3	2	2	0	30	0	0	2	46	20	0	0	0	0	0	0	0	0	0	0	0	0	0	0	0	0	0	0	0	1	0	0	20210913	20210911	20210913	1	1	0	0	20210911	20211027	2	0	1	0	20210913	20210917	1
298	91	4	2	2	0	45	1	0	37	37	5	0	0	0	0	1	0	0	0	0	0	0	0	0	0	0	0	0	0	0	0	0	0	20210803	20210725	20210831	3	0	0	1	20210725	20210831	3	0	0	1	20210803	20210831	1
299	85	3	1	2	0	53	1	0	24	61	14	0	0	0	0	0	0	0	0	0	0	0	0	0	1	0	0	0	0	0	0	0	0	20210816	20210808	20210901	1	1	0	0	20210808	20211008	2	0	1	0	20210816	20210917	1
300	70	2	2	1	0	24	1	0	21	21	9	0	0	0	0	0	0	0	0	1	0	0	0	0	0	0	0	0	0	0	0	0	0	20220222	20220222	20220315	3	0	0	1	20220222	20220315	3	0	0	1	20220222	20220315	2
301	69	1	1	1	0	40	0	0	7	61	9	0	0	0	0	0	0	0	0	1	0	0	0	0	0	0	0	0	0	0	0	0	0	20210903	20210902	20210909	1	1	0	0	20210902	20211102	2	0	1	0	20210903	20210927	2
302	82	3	2	2	0	37	1	0	7	34	9	0	0	0	0	0	0	0	0	1	0	0	0	0	0	0	0	0	0	0	0	0	0	20220210	20220215	20220222	1	1	0	0	20220204	20220310	3	0	0	1	20220210	20220215	2
303	66	1	1	1	0	49	1	0	62	62	5	0	0	0	0	1	0	0	0	0	0	0	0	0	0	0	0	0	0	0	0	0	0	20211023	20210824	20211026	3	0	0	1	20210824	20211026	3	0	0	1	20211023	20211026	1
304	75	2	1	1	0	35	0	0	16	16	9	0	0	0	0	0	0	0	0	1	0	0	0	0	0	0	0	0	0	0	0	0	0	20210525	20210517	20210602	2	0	1	0	20210517	20210602	2	0	1	0	20210525	20210602	1
305	61	1	1	1	0	26	0	1	12	23	14	0	0	0	0	0	0	0	0	0	0	0	0	0	1	0	0	0	0	0	0	0	0	20210913	20210905	20210917	1	1	0	0	20210905	20210928	2	0	1	0	20210913	20210927	2
306	83	3	2	2	0	29	0	0	4	14	19	0	0	0	0	0	0	0	0	0	0	0	0	0	0	0	0	0	0	1	0	0	0	20210511	20210511	20210515	1	1	0	0	20210509	20210523	1	1	0	0	20210511	20210522	1
307	89	3	1	2	0	46	0	0	41	50	9	0	0	0	0	0	0	0	0	1	0	0	0	0	0	0	0	0	0	0	0	0	0	20210820	20210819	20210929	3	0	0	1	20210810	20210929	3	0	0	1	20210820	20210915	2
308	88	3	2	2	0	35	0	0	23	25	18	0	0	0	0	0	0	0	0	0	0	0	0	0	0	0	0	0	1	0	0	0	0	20210817	20210816	20210908	1	1	0	0	20210816	20210910	2	0	1	0	20210817	20210910	1
309	85	3	1	2	0	35	0	0	7	16	9	0	0	0	0	0	0	0	0	1	0	0	0	0	0	0	0	0	0	0	0	0	0	20220402	20220330	20220406	1	1	0	0	20220324	20220420	2	0	1	0	20220402	20220420	1
310	79	2	2	1	0	29	0	0	4	19	17	0	0	0	0	0	0	0	0	0	0	0	0	0	0	0	0	1	0	0	0	0	0	20210830	20210830	20210903	1	1	0	0	20210830	20210918	1	1	0	0	20210830	20210917	1
311	69	1	2	1	0	36	1	1	18	18	9	0	0	0	0	0	0	0	0	1	0	0	0	0	0	0	0	0	0	0	0	0	0	20210319	20210304	20210322	3	0	0	1	20210304	20210322	3	0	0	1	20210319	20210322	2
312	83	3	1	2	0	57	1	0	2	7	1	1	0	0	0	0	0	0	0	0	0	0	0	0	0	0	0	0	0	0	0	0	0	20220103	20220102	20220104	3	0	0	1	20211228	20220104	3	0	0	1	20220103	20220104	2
313	75	2	1	1	0	68	1	0	93	93	10	0	0	0	0	0	0	0	0	0	0	1	0	0	0	0	0	0	0	0	0	0	0	20220527	20220328	20220629	3	0	0	1	20220328	20220629	3	0	0	1	20220527	20220624	2
314	84	3	1	2	0	50	0	1	2	34	2	0	1	0	0	0	0	0	0	0	0	0	0	0	0	0	0	0	0	0	0	0	0	20210428	20210428	20210430	1	1	0	0	20210428	20210601	2	0	1	0	20210428	20210526	1
315	91	4	2	2	0	30	0	0	18	23	22	0	0	0	0	0	0	0	0	0	0	0	0	0	0	0	0	0	0	0	0	0	1	20210507	20210506	20210524	1	1	0	0	20210506	20210529	1	1	0	0	20210507	20210529	1
316	72	2	1	1	0	21	0	0	4	28	12	0	0	0	0	0	0	0	0	0	0	0	1	0	0	0	0	0	0	0	0	0	0	20210518	20210518	20210522	1	1	0	0	20210518	20210615	1	1	0	0	20210518	20210614	1
317	78	2	1	1	0	22	1	0	34	40	9	0	0	0	0	0	0	0	0	1	0	0	0	0	0	0	0	0	0	0	0	0	0	20210628	20210616	20210720	1	1	0	0	20210616	20210726	2	0	1	0	20210628	20210726	1
318	61	1	1	1	0	32	0	1	29	63	9	0	0	0	0	0	0	0	0	1	0	0	0	0	0	0	0	0	0	0	0	0	0	20210525	20210524	20210622	2	0	1	0	20210420	20210622	2	0	1	0	20210525	20210615	1
319	65	1	2	1	0	33	0	0	3	20	9	0	0	0	0	0	0	0	0	1	0	0	0	0	0	0	0	0	0	0	0	0	0	20210723	20210723	20210726	1	1	0	0	20210722	20210811	1	1	0	0	20210723	20210726	1
320	66	1	2	1	0	39	1	0	39	279	9	0	0	0	0	0	0	0	0	1	0	0	0	0	0	0	0	0	0	0	0	0	0	20211103	20211103	20211203	1	1	0	0	20210924	20220630	2	0	1	0	20211103	20211203	1
321	66	1	2	1	0	39	1	0	39	279	9	0	0	0	0	0	0	0	0	1	0	0	0	0	0	0	0	0	0	0	0	0	0	20211203	20211103	20211203	1	1	0	0	20210924	20220630	2	0	1	0	20211203	20211217	1
322	65	1	1	1	0	18	0	0	10	21	10	0	0	0	0	0	0	0	0	0	1	0	0	0	0	0	0	0	0	0	0	0	0	20210727	20210727	20210806	1	1	0	0	20210727	20210817	2	0	1	0	20210727	20210817	1
323	66	1	2	1	0	39	1	0	39	279	9	0	0	0	0	0	0	0	0	1	0	0	0	0	0	0	0	0	0	0	0	0	0	20211005	20210927	20211105	1	1	0	0	20210924	20220630	2	0	1	0	20211005	20211103	2
324	74	2	1	1	0	24	0	0	12	14	9	0	0	0	0	0	0	0	0	1	0	0	0	0	0	0	0	0	0	0	0	0	0	20220128	20220128	20220210	2	0	1	0	20220127	20220210	1	1	0	0	20220128	20220210	2
325	83	3	1	2	0	39	1	0	99	129	19	0	0	0	0	0	0	0	0	0	0	0	0	0	0	0	0	0	0	1	0	0	0	20220208	20211112	20220209	3	0	0	1	20211013	20220209	3	0	0	1	20220208	20220209	1
326	79	2	1	1	0	28	0	0	5	25	16	0	0	0	0	0	0	0	0	0	0	0	0	0	0	0	0	1	0	0	0	0	0	20210602	20210529	20210603	1	1	0	0	20210529	20210623	1	1	0	0	20210602	20210612	1
327	90	4	2	2	0	31	0	0	16	16	18	0	0	0	0	0	0	0	0	0	0	0	0	0	0	0	0	0	1	0	0	0	0	20220419	20220419	20220505	3	0	0	1	20220419	20220505	3	0	0	1	20220419	20220505	2
328	83	3	1	2	0	56	0	0	5	7	4	0	0	0	1	0	0	0	0	0	0	0	0	0	0	0	0	0	0	0	0	0	0	20210929	20210929	20211004	1	1	0	0	20210929	20211006	1	1	0	0	20210929	20211006	1
329	81	3	1	2	0	66	0	1	7	17	4	0	0	0	1	0	0	0	0	0	0	0	0	0	0	0	0	0	0	0	0	0	0	20210503	20210503	20210510	1	1	0	0	20210503	20210520	1	1	0	0	20210503	20210519	1
330	94	4	1	2	0	57	1	0	15	15	1	1	0	0	0	0	0	0	0	0	0	0	0	0	0	0	0	0	0	0	0	0	0	20210226	20210216	20210302	3	0	0	1	20210216	20210302	3	0	0	1	20210226	20210302	2
331	93	4	1	2	0	38	0	0	18	18	11	0	0	0	0	0	0	0	0	0	0	1	0	0	0	0	0	0	0	0	0	0	0	20211116	20211115	20211203	2	0	1	0	20211115	20211203	2	0	1	0	20211116	20211203	1
332	79	2	2	1	0	58	0	0	14	25	4	0	0	0	1	0	0	0	0	0	0	0	0	0	0	0	0	0	0	0	0	0	0	20210628	20210618	20210702	1	1	0	0	20210618	20210713	1	1	0	0	20210628	20210713	1
333	78	2	1	1	0	28	0	0	14	14	10	0	0	0	0	0	0	0	0	0	1	0	0	0	0	0	0	0	0	0	0	0	0	20210817	20210816	20210830	2	0	1	0	20210816	20210830	2	0	1	0	20210817	20210830	1
334	86	3	2	2	0	33	0	0	1	12	9	0	0	0	0	0	0	0	0	1	0	0	0	0	0	0	0	0	0	0	0	0	0	20220211	20220210	20220211	1	1	0	0	20220210	20220222	2	0	1	0	20220211	20220222	1
335	83	3	1	2	0	21	0	0	16	16	22	0	0	0	0	0	0	0	0	0	0	0	0	0	0	0	0	0	0	0	0	0	1	20211026	20211026	20211111	2	0	1	0	20211026	20211111	2	0	1	0	20211026	20211111	1
336	75	2	1	1	0	22	0	0	18	37	1	1	0	0	0	0	0	0	0	0	0	0	0	0	0	0	0	0	0	0	0	0	0	20210518	20210508	20210526	1	1	0	0	20210508	20210614	2	0	1	0	20210518	20210613	1
337	72	2	1	1	0	22	0	0	13	24	9	0	0	0	0	0	0	0	0	1	0	0	0	0	0	0	0	0	0	0	0	0	0	20210526	20210525	20210607	1	1	0	0	20210525	20210618	1	1	0	0	20210526	20210617	2
338	83	3	1	2	0	45	1	0	17	17	12	0	0	0	0	0	0	0	0	0	0	0	1	0	0	0	0	0	0	0	0	0	0	20211225	20211213	20211213	3	0	0	1	20211213	20211230	3	0	0	1	20211225	20211230	2
339	95	4	2	2	0	35	0	0	1	27	9	0	0	0	0	0	0	0	0	1	0	0	0	0	0	0	0	0	0	0	0	0	0	20222023	20220222	20220223	1	1	0	0	20220222	20220321	2	0	1	0	20222023	20220321	1
340	82	3	2	2	0	37	1	0	7	34	9	0	0	0	0	0	0	0	0	1	0	0	0	0	0	0	0	0	0	0	0	0	0	20220228	20220215	20220222	1	1	0	0	20220204	20220310	3	0	0	1	20220228	20220310	2
341	65	1	1	1	0	44	1	0	2	11	9	0	0	0	0	0	0	0	0	1	0	0	0	0	0	0	0	0	0	0	0	0	0	20220505	20220505	20220507	2	0	1	0	20220505	20220516	2	0	1	0	20220505	20220516	1
342	86	3	2	2	0	37	0	0	0	10	5	0	0	0	0	1	0	0	0	0	0	0	0	0	0	0	0	0	0	0	0	0	0	20210908	20210910	20210910	3	0	0	1	20210831	20210910	3	0	0	1	20210908	20210910	2
343	81	3	1	2	0	62	1	1	33	33	2	0	1	0	0	0	0	0	0	0	0	0	0	0	0	0	0	0	0	0	0	0	0	20210121	20210108	20210210	3	0	0	1	20210108	20212010	3	0	0	1	20210121	20210210	2
344	81	3	2	2	0	24	0	0	16	27	9	0	0	0	0	0	0	0	0	1	0	0	0	0	0	0	0	0	0	0	0	0	0	20220310	20220309	20220325	1	1	0	0	20220309	20220405	2	0	1	0	20220310	20220405	1
345	85	3	1	2	0	29	0	0	1	36	4	0	0	0	1	0	0	0	0	0	0	0	0	0	0	0	0	0	0	0	0	0	0	20211123	20211123	20211124	1	1	0	0	20211123	20211229	2	0	1	0	20211123	20211213	1
346	74	2	1	1	0	38	0	0	10	43	9	0	0	0	0	0	0	0	0	1	0	0	0	0	0	0	0	0	0	0	0	0	0	20211203	20211213	20211223	3	0	0	1	20211110	20211223	3	0	0	1	20211203	20211223	2
347	65	1	1	1	0	32	1	0	12	27	9	0	0	0	0	0	0	0	0	1	0	0	0	0	0	0	0	0	0	0	0	0	0	20220215	20220205	20220217	1	1	0	0	20220205	20220304	1	1	0	0	20220215	20220304	1
348	78	2	1	1	0	45	0	0	40	42	22	0	0	0	0	0	0	0	0	0	0	0	0	0	0	0	0	0	0	0	0	0	1	20210302	20210218	20210329	2	0	1	0	20210216	20210329	2	0	1	0	20210302	20210329	1
349	78	2	1	1	0	37	0	0	7	51	4	0	0	0	1	0	0	0	0	0	0	0	0	0	0	0	0	0	0	0	0	0	0	20210824	20210812	20210819	1	1	0	0	20210811	20211001	2	0	1	0	20210824	20210914	1
350	91	4	2	2	0	44	0	1	8	10	4	0	0	0	1	0	0	0	0	0	0	0	0	0	0	0	0	0	0	0	0	0	0	20220216	20220215	20220223	1	1	0	0	20220215	20220225	1	1	0	0	20220216	20220221	1
351	60	1	1	1	0	74	1	1	53	54	9	0	0	0	0	0	0	0	0	1	0	0	0	0	0	0	0	0	0	0	0	0	0	20220104	20211229	20220220	3	0	0	1	20211228	20220220	3	0	0	1	20220104	20220111	2
352	75	2	1	1	0	35	0	0	16	16	9	0	0	0	0	0	0	0	0	1	0	0	0	0	0	0	0	0	0	0	0	0	0	20210525	20210517	20210602	2	0	1	0	20210517	20210602	2	0	1	0	20210525	20210602	1
353	83	3	2	2	0	43	0	0	26	51	4	0	0	0	1	0	0	0	0	0	0	0	0	0	0	0	0	0	0	0	0	0	0	20210907	20210901	20210927	1	1	0	0	20210901	20211022	2	0	1	0	20210907	20211019	1
354	74	2	2	1	0	74	1	1	62	62	4	0	0	0	1	0	0	0	0	0	0	0	0	0	0	0	0	0	0	0	0	0	0	20210503	20210305	20210516	3	0	0	1	20210305	20210516	3	0	0	1	20210503	20210516	2
355	68	1	2	1	0	23	1	1	120	136	1	1	0	0	0	0	0	0	0	0	0	0	0	0	0	0	0	0	0	0	0	0	0	20210225	20201212	20210410	3	0	0	1	20201126	20210410	3	0	0	1	20210225	20210325	2
356	87	3	1	2	0	47	0	0	37	37	9	0	0	0	0	0	0	0	0	1	0	0	0	0	0	0	0	0	0	0	0	0	0	20210827	20210726	20210901	3	0	0	1	20210726	20210901	3	0	0	1	20210827	20210901	2
357	74	2	2	1	0	74	1	0	62	62	3	0	0	1	0	0	0	0	0	0	0	0	0	0	0	0	0	0	0	0	0	0	0	20210318	20210305	20210516	3	0	0	1	20210305	20210516	3	0	0	1	20210318	20210415	2
358	67	1	1	1	0	67	0	0	23	45	4	0	0	0	1	0	0	0	0	0	0	0	0	0	0	0	0	0	0	0	0	0	0	20210601	20210531	20210623	1	1	0	0	20210531	20210715	2	0	1	0	20210601	20210618	1
359	82	3	1	2	0	31	1	0	34	67	4	0	0	0	1	0	0	0	0	0	0	0	0	0	0	0	0	0	0	0	0	0	0	20210709	20210708	20210811	1	1	0	0	20210708	20210913	2	0	1	0	20210709	20210809	1
360	68	1	2	1	0	23	1	1	120	136	1	1	0	0	0	0	0	0	0	0	0	0	0	0	0	0	0	0	0	0	0	0	0	20210104	20201212	20210410	3	0	0	1	20201126	20210410	3	0	0	1	20210104	20210201	2
361	95	4	2	2	0	35	0	1	1	27	9	0	0	0	0	0	0	0	0	1	0	0	0	0	0	0	0	0	0	0	0	0	0	20220222	20220222	20220223	1	1	0	0	20220222	20220321	2	0	1	0	20220222	20220223	1
362	80	3	1	2	0	44	1	0	9	15	9	0	0	0	0	0	0	0	0	1	0	0	0	0	0	0	0	0	0	0	0	0	0	20220304	20220304	20220313	3	0	0	1	20220226	20220313	3	0	0	1	20220304	20220313	2
363	82	3	2	2	0	37	1	0	7	34	9	0	0	0	0	0	0	0	0	1	0	0	0	0	0	0	0	0	0	0	0	0	0	20220215	20220215	20220222	1	1	0	0	20220204	20220310	3	0	0	1	20220215	20220228	2
364	65	1	2	1	0	33	0	0	3	20	9	0	0	0	0	0	0	0	0	1	0	0	0	0	0	0	0	0	0	0	0	0	0	20210723	20210723	20210726	1	1	0	0	20210722	20210811	1	1	0	0	20210723	20210726	1
365	71	2	1	1	0	55	1	0	16	28	9	0	0	0	0	0	0	0	0	1	0	0	0	0	0	0	0	0	0	0	0	0	0	20211006	20210929	20211015	1	1	0	0	20210929	20211027	2	0	1	0	20211006	20211027	1
366	87	3	1	2	0	47	0	0	37	37	9	0	0	0	0	0	0	0	0	1	0	0	0	0	0	0	0	0	0	0	0	0	0	20210727	20210726	20210901	3	0	0	1	20210726	20210901	3	0	0	1	20210727	20210827	2
367	78	2	2	1	0	37	0	0	3	14	22	0	0	0	0	0	0	0	0	0	0	0	0	0	0	0	0	0	0	0	0	0	1	20220103	20220101	20220104	1	1	0	0	20220101	20220115	1	1	0	0	20220103	20220115	1
368	72	2	1	1	0	28	1	0	32	36	9	0	0	0	0	0	0	0	0	1	0	0	0	0	0	0	0	0	0	0	0	0	0	20210308	20210222	20210325	2	0	1	0	20210218	20210325	2	0	1	0	20210308	20210325	1
369	79	2	2	1	0	35	1	0	129	129	9	0	0	0	0	0	0	0	0	1	0	0	0	0	0	0	0	0	0	0	0	0	0	20210707	20210526	20211002	2	0	1	0	20210526	20211002	2	0	1	0	20210707	20210804	1
370	69	1	2	1	0	28	0	0	21	23	16	0	0	0	0	0	0	0	0	0	0	0	0	0	0	0	1	0	0	0	0	0	0	20210705	20210705	20210726	3	0	0	1	20210703	20210726	3	0	0	1	20210705	20210726	2
371	84	3	2	2	0	59	1	1	52	53	14	0	0	0	0	0	0	0	0	0	0	0	0	0	1	0	0	0	0	0	0	0	0	20210924	20210918	20211111	3	0	0	1	20210917	20211111	3	0	0	1	20210924	20211023	2
372	61	1	1	1	0	39	1	0	27	104	2	0	1	0	0	0	0	0	0	0	0	0	0	0	0	0	0	0	0	0	0	0	0	20210427	20210310	20210406	1	1	0	0	20210309	20210621	2	0	1	0	20210427	20210528	1
373	71	2	2	1	0	41	0	1	5	31	21	0	0	0	0	0	0	0	0	0	0	0	0	0	0	0	0	0	0	0	0	1	1	20211122	20211121	20211126	1	1	0	0	20211121	20211222	1	1	0	0	20211122	20211221	1
374	89	3	1	2	0	46	0	0	41	50	9	0	0	0	0	0	0	0	0	1	0	0	0	0	0	0	0	0	0	0	0	0	0	20210915	20210819	20210929	3	0	0	1	20210810	20210929	3	0	0	1	20210915	20210929	2
375	60	1	1	1	0	74	1	1	53	54	4	0	0	0	1	0	0	0	0	0	0	0	0	0	0	0	0	0	0	0	0	0	0	20220111	20211229	20220220	3	0	0	1	20211228	20220220	3	0	0	1	20220111	20220208	2
376	83	3	2	2	0	47	1	0	7	57	9	0	0	0	0	0	0	0	0	1	0	0	0	0	0	0	0	0	0	0	0	0	0	20220427	20220406	20220413	1	1	0	0	20220406	20220602	2	0	1	0	20220427	20220525	1
377	81	3	1	2	0	66	0	1	7	17	4	0	0	0	1	0	0	0	0	0	0	0	0	0	0	0	0	0	0	0	0	0	0	20210503	20210503	20210510	1	1	0	0	20210503	20210520	1	1	0	0	20210503	20210519	1
378	61	1	1	1	0	39	1	0	27	104	2	0	1	0	0	0	0	0	0	0	0	0	0	0	0	0	0	0	0	0	0	0	0	20210322	20210310	20210406	1	1	0	0	20210309	20210621	2	0	1	0	20210322	20210427	1
379	74	2	2	1	0	41	0	0	52	52	19	0	0	0	0	0	0	0	0	0	0	0	0	0	0	0	0	0	0	1	0	0	0	20210427	20210406	20210528	2	0	1	0	20210406	20210528	2	0	1	0	20210427	20210526	1
380	79	2	2	1	0	62	0	0	22	22	9	0	0	0	0	0	0	0	0	1	0	0	0	0	0	0	0	0	0	0	0	0	0	20220525	20220520	20220611	3	0	0	1	20220520	20220611	3	0	0	1	20220525	20220611	2
381	81	3	1	2	0	62	1	1	33	33	2	0	1	0	0	0	0	0	0	0	0	0	0	0	0	0	0	0	0	0	0	0	0	20210121	20210108	20210210	3	0	0	1	20210108	20212010	3	0	0	1	20210121	20210210	2
382	75	2	1	1	0	63	1	0	47	60	20	0	0	0	0	0	0	0	0	0	0	0	0	0	0	0	0	0	0	0	1	0	0	20210319	20210121	20210308	1	1	0	0	20210118	20210423	2	0	1	0	20210319	20210415	1
383	83	3	1	2	0	21	0	0	16	16	22	0	0	0	0	0	0	0	0	0	0	0	0	0	0	0	0	0	0	0	0	0	1	20211026	20211026	20211111	2	0	1	0	20211026	20211111	2	0	1	0	20211026	20211111	1
384	73	2	1	1	0	39	0	0	31	31	9	0	0	0	0	0	0	0	0	1	0	0	0	0	0	0	0	0	0	0	0	0	0	20210402	20210402	20210503	2	0	1	0	20210401	20210503	2	0	1	0	20210402	20210503	2
385	70	2	2	1	0	59	1	0	36	36	1	1	0	0	0	0	0	0	0	0	0	0	0	0	0	0	0	0	0	0	0	0	0	20211108	20211108	20211224	3	0	0	1	20211108	20211224	3	0	0	1	20211108	20211224	2
386	71	2	2	1	0	41	0	1	5	31	21	0	0	0	0	0	0	0	0	0	0	0	0	0	0	0	0	0	0	0	0	1	1	20211122	20211121	20211126	1	1	0	0	20211121	20211222	1	1	0	0	20211122	20211221	1
387	65	1	1	1	0	18	0	0	10	21	10	0	0	0	0	0	0	0	0	0	1	0	0	0	0	0	0	0	0	0	0	0	0	20210727	20210727	20210806	1	1	0	0	20210727	20210817	2	0	1	0	20210727	20210817	1
388	66	1	2	1	0	45	0	1	2	6	22	0	0	0	0	0	0	0	0	0	0	0	0	0	0	0	0	0	0	0	0	0	1	20210819	20210819	20210821	1	1	0	0	20210819	20210825	1	1	0	0	20210819	20210815	1
389	64	1	1	1	0	40	0	0	10	33	9	0	0	0	0	0	0	0	0	1	0	0	0	0	0	0	0	0	0	0	0	0	0	20210322	20210320	20210330	1	1	0	0	20210304	20210406	1	1	0	0	20210322	20210406	2
390	78	2	1	1	0	28	0	0	14	14	10	0	0	0	0	0	0	0	0	0	1	0	0	0	0	0	0	0	0	0	0	0	0	20210817	20210816	20210830	2	0	1	0	20210816	20210830	2	0	1	0	20210817	20210830	1
391	91	4	2	2	0	30	0	0	18	23	22	0	0	0	0	0	0	0	0	0	0	0	0	0	0	0	0	0	0	0	0	0	1	20210507	20210506	20210524	1	1	0	0	20210506	20210529	1	1	0	0	20210507	20210529	1
392	83	3	2	2	0	29	0	0	4	14	19	0	0	0	0	0	0	0	0	0	0	0	0	0	0	0	0	0	0	1	0	0	0	20210511	20210511	20210515	1	1	0	0	20210509	20210523	1	1	0	0	20210511	20210522	1
393	66	1	1	1	0	49	1	0	15	34	12	0	0	0	0	0	0	0	0	0	0	0	1	0	0	0	0	0	0	0	0	0	0	20210719	20210712	20210727	3	0	0	1	20210623	20210727	3	0	0	1	20210719	20210727	2
394	84	3	2	2	0	59	1	1	29	36	9	0	0	0	0	0	0	0	0	1	0	0	0	0	0	0	0	0	0	0	0	0	0	20211023	20211001	20211030	3	0	0	1	20210924	20211030	3	0	0	1	20211023	20211111	2
395	79	2	2	1	0	35	1	0	129	129	5	0	0	0	0	1	0	0	0	0	0	0	0	0	0	0	0	0	0	0	0	0	0	20210804	20210526	20211002	2	0	1	0	20210526	20211002	2	0	1	0	20210804	20210909	1
396	91	4	2	2	0	24	0	0	2	7	22	0	0	0	0	0	0	0	0	0	0	0	0	0	0	0	0	0	0	0	0	0	1	20210902	20210902	20210904	1	1	0	0	20210902	20210909	1	1	0	0	20210902	20210908	1
397	83	3	1	2	0	32	0	1	49	100	9	0	0	0	0	0	0	0	0	1	0	0	0	0	0	0	0	0	0	0	0	0	0	20220103	20211229	20220117	1	1	0	0	20211229	20220308	2	0	1	0	20220103	20220121	1
398	64	1	1	1	0	48	0	0	7	15	11	0	0	0	0	0	0	0	0	0	0	1	0	0	0	0	0	0	0	0	0	0	0	20210511	20210510	20210517	1	1	0	0	20210510	20210525	1	1	0	0	20210511	20210516	2
399	80	3	2	2	0	59	1	0	77	77	5	0	0	0	0	1	0	0	0	0	0	0	0	0	0	0	0	0	0	0	0	0	0	20211023	20211012	20211229	2	0	1	0	20211012	20211229	2	0	1	0	20211023	20111122	1
400	66	1	1	1	1	57	1	0	61	76	1	1	0	0	0	0	0	0	0	0	0	0	0	0	0	0	0	0	0	0	0	0	0	20210715	20210609	20210809	1	1	0	0	20210609	20210824	2	0	1	0	20210715	20210813	2
401	81	3	2	2	0	32	0	0	9	28	9	0	0	0	0	0	0	0	0	1	0	0	0	0	0	0	0	0	0	0	0	0	0	20211008	20211005	20211014	1	1	0	0	20211005	20211103	2	0	1	0	20211008	20211103	1
402	80	3	2	2	0	70	0	0	9	28	22	0	0	0	0	0	0	0	0	0	0	0	0	0	0	0	0	0	0	0	0	0	1	20210802	20210802	20210811	1	1	0	0	20210719	20210816	1	1	0	0	20210802	20210816	1
403	84	3	2	2	0	59	1	1	52	53	14	0	0	0	0	0	0	0	0	0	0	0	0	0	1	0	0	0	0	0	0	0	0	20210924	20210918	20211111	3	0	0	1	20210917	20211111	3	0	0	1	20210924	20211023	2
404	84	3	2	2	0	24	0	0	5	35	4	0	0	0	1	0	0	0	0	0	0	0	0	0	0	0	0	0	0	0	0	0	0	20211111	20211112	20211117	1	1	0	0	20211109	20211214	2	0	1	0	20211111	20211129	1
405	69	1	1	1	0	18	1	0	52	64	4	0	0	0	1	0	0	0	0	0	0	0	0	0	0	0	0	0	0	0	0	0	0	20211023	20211019	20211220	2	0	1	0	20211017	20211220	2	0	1	0	20211023	20211122	1
406	69	1	1	1	0	18	1	0	52	64	4	0	0	0	1	0	0	0	0	0	0	0	0	0	0	0	0	0	0	0	0	0	0	20211023	20211019	20211220	2	0	1	0	20211017	20211220	2	0	1	0	20211023	20211122	1
407	66	1	2	1	0	45	0	1	2	6	22	0	0	0	0	0	0	0	0	0	0	0	0	0	0	0	0	0	0	0	0	0	1	20210819	20210819	20210821	1	1	0	0	20210819	20210825	1	1	0	0	20210819	20210815	1
408	83	3	1	2	0	56	0	0	5	7	4	0	0	0	1	0	0	0	0	0	0	0	0	0	0	0	0	0	0	0	0	0	0	20210929	20210929	20211004	1	1	0	0	20210929	20211006	1	1	0	0	20210929	20211006	1
409	82	3	2	2	0	54	1	0	30	35	9	0	0	0	0	0	0	0	0	1	0	0	0	0	0	0	0	0	0	0	0	0	0	20210427	20210329	20210428	2	0	1	0	20210324	20210428	2	0	1	0	20210427	20210428	1
410	60	1	1	1	0	72	1	0	16	19	5	0	0	0	0	1	0	0	0	0	0	0	0	0	0	0	0	0	0	0	0	0	0	20211024	20211016	20211101	1	1	0	0	20211016	20211104	2	0	1	0	20211024	20211103	1
411	79	2	1	1	0	61	1	1	111	111	19	0	0	0	0	0	0	0	0	0	0	0	0	0	0	0	0	0	0	1	0	0	0	20211206	20210910	20211230	3	0	0	1	20210910	20211230	3	0	0	1	20211206	20211229	2
412	84	3	2	2	0	24	1	1	44	46	4	0	0	0	1	0	0	0	0	0	0	0	0	0	0	0	0	0	0	0	0	0	0	20211125	20211013	20211126	3	0	0	1	20211010	20211126	3	0	0	1	20211125	20211126	2
413	91	4	1	2	0	18	0	0	2	7	9	0	0	0	0	0	0	0	0	1	0	0	0	0	0	0	0	0	0	0	0	0	0	20220308	20220307	20220309	1	1	0	0	20220307	20220314	2	0	1	0	20220308	20220314	1
414	63	1	1	1	0	54	0	0	26	26	16	0	0	0	0	0	0	0	0	0	0	0	0	0	0	0	1	0	0	0	0	0	0	20211202	20211202	20211228	1	1	0	0	20211202	20211228	1	1	0	0	20211202	20211228	1
415	77	2	1	1	0	51	0	0	7	12	20	0	0	0	0	0	0	0	0	0	0	0	0	0	0	0	0	0	0	0	1	0	0	20210417	20210415	20210422	1	1	0	0	20210415	20210427	1	1	0	0	20210417	20210427	1
416	94	4	2	2	0	58	0	0	11	11	9	0	0	0	0	0	0	0	0	1	0	0	0	0	0	0	0	0	0	0	0	0	0	20210506	20210506	20210517	2	0	1	0	20210506	20210517	2	0	1	0	20210506	20210512	1
417	73	2	1	1	0	39	0	0	31	31	9	0	0	0	0	0	0	0	0	1	0	0	0	0	0	0	0	0	0	0	0	0	0	20210402	20210402	20210503	2	0	1	0	20210401	20210503	2	0	1	0	20210402	20210503	2
418	63	1	1	1	0	28	0	0	20	23	12	0	0	0	0	0	0	0	0	0	0	0	1	0	0	0	0	0	0	0	0	0	0	20210520	20210518	20210607	1	1	0	0	20210518	20210610	2	0	1	0	20210520	20210526	2
419	80	3	1	2	0	44	1	0	9	15	9	0	0	0	0	0	0	0	0	1	0	0	0	0	0	0	0	0	0	0	0	0	0	20220304	20220304	20220313	3	0	0	1	20220226	20220313	3	0	0	1	20220304	20220313	2
420	82	3	1	2	0	31	1	0	34	67	2	0	1	0	0	0	0	0	0	0	0	0	0	0	0	0	0	0	0	0	0	0	0	20210816	20210708	20210811	1	1	0	0	20210708	20210913	2	0	1	0	20210816	20210913	1
421	65	1	1	1	0	31	1	1	25	25	19	0	0	0	0	0	0	0	0	0	0	0	0	0	0	0	0	0	0	1	0	0	0	20211101	20211019	20211123	3	0	0	1	20211019	20211123	3	0	0	1	20211101	20211123	1
422	86	3	2	2	0	43	0	0	17	17	9	0	0	0	0	0	0	0	0	1	0	0	0	0	0	0	0	0	0	0	0	0	0	20210903	20210829	20210915	1	1	0	0	20210829	20210915	1	1	0	0	20210903	20210915	1
423	66	1	1	1	1	57	1	0	61	76	1	1	0	0	0	0	0	0	0	0	0	0	0	0	0	0	0	0	0	0	0	0	0	20210715	20210609	20210809	1	1	0	0	20210609	20210824	2	0	1	0	20210715	20210813	2
424	69	1	2	1	0	36	1	1	18	18	9	0	0	0	0	0	0	0	0	1	0	0	0	0	0	0	0	0	0	0	0	0	0	20210319	20210304	20210322	3	0	0	1	20210304	20210322	3	0	0	1	20210319	20210322	2
425	83	3	2	2	0	29	0	0	5	4	22	0	0	0	0	0	0	0	0	0	0	0	0	0	0	0	0	0	0	0	0	0	1	20210922	20210922	20210927	1	1	0	0	20210927	20211001	1	1	0	0	20210922	20210930	1
426	89	3	2	2	0	60	1	1	9	21	4	0	0	0	1	0	0	0	0	0	0	0	0	0	0	0	0	0	0	0	0	0	0	20210517	20210512	20210521	1	1	0	0	20210512	20210602	1	1	0	0	20210517	20210528	1
427	89	3	1	2	0	46	0	0	41	50	9	0	0	0	0	0	0	0	0	1	0	0	0	0	0	0	0	0	0	0	0	0	0	20210820	20210819	20210929	3	0	0	1	20210810	20210929	3	0	0	1	20210820	20210915	2
428	95	4	2	2	0	35	0	1	1	27	9	0	0	0	0	0	0	0	0	1	0	0	0	0	0	0	0	0	0	0	0	0	0	20220222	20220222	20220223	1	1	0	0	20220222	20220321	2	0	1	0	20220222	20220223	1
429	75	2	2	1	0	56	1	0	20	47	9	0	0	0	0	0	0	0	0	1	0	0	0	0	0	0	0	0	0	0	0	0	0	20210708	20210625	20210715	1	1	0	0	20210625	20210811	2	0	1	0	20210708	20210806	1
430	91	4	1	2	0	48	0	0	6	39	4	0	0	0	1	0	0	0	0	0	0	0	0	0	0	0	0	0	0	0	0	0	0	20210914	20210914	20210920	3	0	0	1	20210812	20210920	3	0	0	1	20210914	20210920	1
431	85	3	1	2	0	30	0	0	1	14	9	0	0	0	0	0	0	0	0	1	0	0	0	0	0	0	0	0	0	0	0	0	0	20220303	20220303	20220304	1	1	0	0	20220303	20220317	2	0	1	0	20220303	20220317	1
432	78	2	1	1	0	22	1	0	34	40	9	0	0	0	0	0	0	0	0	1	0	0	0	0	0	0	0	0	0	0	0	0	0	20210628	20210616	20210720	1	1	0	0	20210616	20210726	2	0	1	0	20210628	20210726	1
433	81	3	2	2	0	29	0	0	40	53	16	0	0	0	0	0	0	0	0	0	0	0	0	0	0	0	1	0	0	0	0	0	0	20210719	20210712	20210821	1	1	0	0	20210712	20210903	2	0	1	0	20210719	20210820	1
434	84	3	1	2	0	35	0	0	20	78	9	0	0	0	0	0	0	0	0	1	0	0	0	0	0	0	0	0	0	0	0	0	0	20210906	20210904	20210924	1	1	0	0	20210904	20211121	2	0	1	0	20210906	20210906	1
435	80	3	2	2	0	59	1	0	77	77	5	0	0	0	0	1	0	0	0	0	0	0	0	0	0	0	0	0	0	0	0	0	0	20211023	20211012	20211229	2	0	1	0	20211012	20211229	2	0	1	0	20211023	20111122	1
436	79	2	1	1	0	28	0	0	5	25	16	0	0	0	0	0	0	0	0	0	0	0	0	0	0	0	0	1	0	0	0	0	0	20210602	20210529	20210603	1	1	0	0	20210529	20210623	1	1	0	0	20210602	20210612	1
437	66	1	1	1	0	23	0	0	19	78	2	0	1	0	0	0	0	0	0	0	0	0	0	0	0	0	0	0	0	0	0	0	0	20210910	20210910	20210929	1	1	0	0	20210909	20211127	1	1	0	0	20210910	20211109	1
438	79	2	2	1	0	42	0	1	11	30	22	0	0	0	0	0	0	0	0	0	0	0	0	0	0	0	0	0	0	0	0	0	1	20220315	20220315	20220326	1	1	0	0	20220315	20220414	2	0	1	0	20220315	20220401	1
439	78	2	1	1	0	30	0	0	15	28	16	0	0	0	0	0	0	0	0	0	0	0	0	0	0	0	1	0	0	0	0	0	0	20210411	20210411	20210426	1	1	0	0	20210330	20210427	2	0	1	0	20210411	20210427	1
440	79	2	1	1	0	61	1	1	111	111	9	0	0	0	0	0	0	0	0	1	0	0	0	0	0	0	0	0	0	0	0	0	0	20211101	20210910	20211230	3	0	0	1	20210910	20211230	3	0	0	1	20211101	20211206	2
441	80	3	2	2	0	56	1	0	28	64	9	0	0	0	0	0	0	0	0	1	0	0	0	0	0	0	0	0	0	0	0	0	0	20211104	20211101	20211129	1	1	0	0	20211028	20211231	1	1	0	0	20211104	20211203	1
442	76	2	1	1	0	68	0	0	8	16	4	0	0	0	1	0	0	0	0	0	0	0	0	0	0	0	0	0	0	0	0	0	0	20210903	20210902	20210910	1	1	0	0	20210902	20210918	1	1	0	0	20210903	20210918	1
443	83	3	1	2	0	26	0	1	49	100	9	0	0	0	0	0	0	0	0	1	0	0	0	0	0	0	0	0	0	0	0	0	0	20220209	20211229	20220117	1	1	0	0	20211129	20220308	2	0	1	0	20220209	20220308	1
444	62	1	1	1	0	24	0	0	6	6	4	0	0	0	1	0	0	0	0	0	0	0	0	0	0	0	0	0	0	0	0	0	0	20210721	20210720	20210726	1	1	0	0	20210720	20210726	1	1	0	0	20210721	20210726	1
445	85	3	1	2	0	33	1	0	82	108	9	0	0	0	0	0	0	0	0	1	0	0	0	0	0	0	0	0	0	0	0	0	0	20211023	20210820	20211110	1	1	0	0	20210819	20211206	2	0	1	0	20211023	20211119	1
446	63	1	1	1	0	28	1	0	6	17	13	0	0	0	0	0	0	0	0	0	0	0	0	1	0	0	0	0	0	0	0	0	0	20211216	20211216	20211212	1	1	0	0	20211216	20220102	1	1	0	0	20211216	20220102	2
447	80	3	1	2	0	51	0	0	3	4	9	0	0	0	0	0	0	0	0	1	0	0	0	0	0	0	0	0	0	0	0	0	0	20210714	20210714	20210717	3	0	0	1	20210714	20210717	3	0	0	1	20210714	20210717	2
448	79	2	1	1	0	61	1	1	111	111	19	0	0	0	0	0	0	0	0	0	0	0	0	0	0	0	0	0	0	1	0	0	0	20211206	20210910	20211230	3	0	0	1	20210910	20211230	3	0	0	1	20211206	20211229	2
449	61	1	1	1	0	32	1	0	44	49	18	0	0	0	0	0	0	0	0	0	0	0	0	0	0	0	0	0	1	0	0	0	0	20211225	20211122	20220105	3	0	0	1	20211117	20220105	3	0	0	1	20211225	20220105	2
450	85	3	1	2	0	30	0	0	1	14	9	0	0	0	0	0	0	0	0	1	0	0	0	0	0	0	0	0	0	0	0	0	0	20220303	20220303	20220304	1	1	0	0	20220303	20220317	2	0	1	0	20220303	20220317	1
451	91	4	1	2	1	25	0	0	4	31	1	1	0	0	0	0	0	0	0	0	0	0	0	0	0	0	0	0	0	0	0	0	0	20210628	20210627	20210701	1	1	0	0	20210627	20210729	2	0	1	0	20210628	20210726	1
452	78	2	2	1	0	28	0	0	4	18	1	1	0	0	0	0	0	0	0	0	0	0	0	0	0	0	0	0	0	0	0	0	0	20210705	20210703	20210707	1	1	0	0	20210702	20210720	1	1	0	0	20210705	20210720	1
[truncated: 42 more columns]
